# Supplementary material for: Viral escape mutations do not account for non-protection from SIVmac239 challenge in RhCMV/SIV vaccinated rhesus macaques
Source: Front Immunol. 2024 Aug 7;15:1444621. doi: 10.3389/fimmu.2024.1444621 (PMC11336698; doi:10.3389/fimmu.2024.1444621)
Supplement: Supplementary Table 1 — Plasma viral load data. [file Table_1.xlsx]

## Sheet: Sheet1
Vaccine	SubjectId	WPI	PVL
E-ST 68-1	32178	0	15
E-ST 68-1	32178	1	15
E-ST 68-1	32178	2	250000
E-ST 68-1	32178	3	2000000
E-ST 68-1	32178	4	450000
E-ST 68-1	32178	5	220000
E-ST 68-1	32178	6	74000
E-ST 68-1	32178	7	36000
E-ST 68-1	32178	8	26000
E-ST 68-1	32178	9	28000
E-ST 68-1	32178	10	23000
E-ST 68-1	32178	11	12000
E-ST 68-1	32178	12	12000
E-ST 68-1	32761	0	15
E-ST 68-1	32761	1	3600
E-ST 68-1	32761	2	31000000
E-ST 68-1	32761	3	7800000
E-ST 68-1	32761	4	1600000
E-ST 68-1	32761	5	1400000
E-ST 68-1	32761	7	800000
E-ST 68-1	32761	8	1100000
E-ST 68-1	32761	9	1300000
E-ST 68-1	32761	10	1800000
E-ST 68-1	32934	0	15
E-ST 68-1	32934	1	2700
E-ST 68-1	32934	2	100000000
E-ST 68-1	32934	3	4900000
E-ST 68-1	32934	4	1500000
E-ST 68-1	26712	0	15
E-ST 68-1	26712	1	40
E-ST 68-1	26712	2	19000000
E-ST 68-1	26712	3	13000000
E-ST 68-1	26712	4	1300000
E-ST 68-1	26712	5	1200000
E-ST 68-1	26712	6	570000
E-ST 68-1	26712	7	400000
E-ST 68-1	26712	8	630000
E-ST 68-1	26712	9	830000
E-ST 68-1	26712	10	1600000
E-ST 68-1	26712	11	1500000
E-ST 68-1	26712	12	1400000
E-ST 68-1	27769	0	15
E-ST 68-1	27769	1	25
E-ST 68-1	27769	2	750000
E-ST 68-1	27769	3	52000000
E-ST 68-1	27769	4	3000000
E-ST 68-1	27769	5	860000
E-ST 68-1	27769	6	1700000
E-ST 68-1	27769	7	1000000
E-ST 68-1	27769	8	810000
E-ST 68-1	27769	9	730000
E-ST 68-1	27769	10	680000
E-ST 68-1	27769	11	1700000
E-ST 68-1	27769	12	1500000
E-ST 68-1	31654	0	15
E-ST 68-1	31654	1	15
E-ST 68-1	31654	2	6000000
E-ST 68-1	31654	3	2100000
E-ST 68-1	31654	4	750000
E-ST 68-1	31654	5	140000
E-ST 68-1	31654	6	59000
E-ST 68-1	31654	7	33000
E-ST 68-1	31654	8	17000
E-ST 68-1	31654	9	20000
E-ST 68-1	31654	10	9400
E-ST 68-1	32240	0	15
E-ST 68-1	32240	1	1000
E-ST 68-1	32240	2	15000000
E-ST 68-1	32240	3	11000000
E-ST 68-1	32240	4	1300000
E-ST 68-1	32240	5	400000
E-ST 68-1	32240	6	420000
E-ST 68-1	32240	7	440000
E-ST 68-1	32240	8	470000
E-ST 68-1	32240	9	270000
E-ST 68-1	32240	10	210000
E-ST 68-1	32240	11	360000
E-ST 68-1	32240	12	360000
E-ST 68-1	32751	0	15
E-ST 68-1	32751	1	16000
E-ST 68-1	32751	2	69000000
E-ST 68-1	32751	3	37000000
E-ST 68-1	32751	4	12000000
E-ST 68-1	32751	5	21000000
E-ST 68-1	32751	6	75000000
E-ST 68-1	32751	7	100000000
E-ST 68-1	32751	8	75000000
E-ST 68-1	32751	9	40000000
E-ST 68-1	32751	10	74000000
E-ST 68-1	32751	11	110000000
68-1	28810	0	15
68-1	28810	1	1400
68-1	28810	2	110000000
68-1	28810	3	4800000
68-1	28810	4	480000
68-1	28810	5	390000
68-1	28810	6	170000
68-1	28810	7	230000
68-1	28810	8	600000
68-1	28810	9	380000
68-1	28810	12	200000
68-1	28819	0	15
68-1	28819	1	15
68-1	28819	2	21000000
68-1	28819	3	10000000
68-1	28819	4	3700000
68-1	28819	5	1600000
68-1	28819	7	970000
68-1	28819	8	770000
68-1	28819	12	1100000
68-1	29014	0	15
68-1	29014	1	65
68-1	29014	2	16000000
68-1	29014	4	2300000
68-1	29014	5	1000000
68-1	29014	6	770000
68-1	29014	7	1900000
68-1	29014	8	1400000
68-1	29014	10	1900000
68-1	29306	0	15
68-1	29306	1	65
68-1	29306	2	64000000
68-1	29306	3	10000000
68-1	29306	4	2600000
68-1	29306	5	2800000
68-1	29306	7	3400000
68-1	29306	8	3300000
68-1	29306	12	15000000
68-1	29484	0	15
68-1	29484	1	70
68-1	29484	2	59000000
68-1	29484	3	6200000
68-1	29484	4	80000
68-1	29484	5	760000
68-1	29484	6	260000
68-1	29484	8	280000
68-1	29484	12	400000
68-1	29523	0	15
68-1	29523	1	580
68-1	29523	2	13000000
68-1	29523	3	4400000
68-1	29523	4	1400000
68-1	29523	5	1000000
68-1	29523	6	320000
68-1	29523	8	280000
68-1	30400	0	15
68-1	30400	1	14000
68-1	30400	2	45000000
68-1	30400	3	500000
68-1	30400	4	1100000
68-1	30400	5	520000
68-1	30400	6	240000
68-1	30400	7	180000
68-1	30400	8	190000
68-1	30400	9	260000
68-1	30400	12	460000
68-1	30412	0	15
68-1	30412	1	510
68-1	30412	2	71000000
68-1	30412	3	3700000
68-1	30412	4	1100000
68-1	30412	5	290000
68-1	30412	6	390000
68-1	30412	7	350000
68-1	30412	8	310000
68-1	30412	9	290000
68-1	30412	10	200000
68-1	30412	12	220000
68-1	30426	0	15
68-1	30426	1	95000
68-1	30426	2	59000000
68-1	30426	4	15000000
68-1	30426	5	3600000
68-1	30426	6	4100000
68-1	30426	7	8000000
68-1	30426	8	7100000
68-1	30426	12	8100000
Unvac.	26333	0	15
Unvac.	26333	1	26000
Unvac.	26333	2	120000000
Unvac.	26333	3	9600000
Unvac.	26333	4	7100000
Unvac.	26333	5	12000000
Unvac.	26333	6	10000000
Unvac.	26333	7	11000000
Unvac.	26333	8	15000000
Unvac.	26333	9	20000000
Unvac.	26333	10	17000000
Unvac.	26333	11	27000000
Unvac.	26333	12	30000000
Unvac.	28936	0	15
Unvac.	28936	1	3900
Unvac.	28936	2	16000000
Unvac.	28936	3	640000
Unvac.	28936	4	180000
Unvac.	28936	5	200000
Unvac.	28936	6	120000
Unvac.	28936	7	140000
Unvac.	28936	8	270000
Unvac.	28936	9	180000
Unvac.	28936	10	440000
Unvac.	28936	11	420000
Unvac.	28936	12	540000
Unvac.	29329	0	15
Unvac.	29329	1	25
Unvac.	29329	2	2800000
Unvac.	29329	3	650000
Unvac.	29329	4	750000
Unvac.	29329	5	280000
Unvac.	29329	6	130000
Unvac.	29329	7	76000
Unvac.	29329	8	130000
Unvac.	29329	9	65000
Unvac.	29329	10	58000
Unvac.	29329	11	52000
Unvac.	29329	12	31000
Unvac.	29330	0	15
Unvac.	29330	1	13000
Unvac.	29330	2	72000000
Unvac.	29330	4	710000
Unvac.	29330	5	300000
Unvac.	29330	6	190000
Unvac.	29330	7	290000
Unvac.	29330	8	91000
Unvac.	29330	9	61000
Unvac.	29330	10	65000
Unvac.	29330	11	180000
Unvac.	29330	12	53000
Unvac.	29340	0	15
Unvac.	29340	1	730
Unvac.	29340	2	38000000
Unvac.	29340	3	8300000
Unvac.	29340	4	1600000
Unvac.	29340	5	820000
Unvac.	29340	6	800000
Unvac.	29340	7	610000
Unvac.	29340	8	580000
Unvac.	29340	9	630000
Unvac.	29340	12	690000
Unvac.	29358	0	15
Unvac.	29358	1	200
Unvac.	29358	2	91000000
Unvac.	29358	3	3200000
Unvac.	29358	4	1500000
Unvac.	29358	5	520000
Unvac.	29358	6	370000
Unvac.	29358	7	200000
Unvac.	29358	8	150000
Unvac.	29358	9	120000
Unvac.	29358	10	97000
Unvac.	29358	11	100000
Unvac.	29358	12	70000
Unvac.	29557	0	15
Unvac.	29557	1	480000
Unvac.	29557	2	81000000
Unvac.	29557	3	20000000
Unvac.	29557	4	11000000
Unvac.	29557	5	4000000
Unvac.	29557	6	3600000
Unvac.	29557	7	3600000
Unvac.	29557	8	4800000
Unvac.	29557	9	8600000
Unvac.	29557	10	4500000
Unvac.	29557	11	6100000
Unvac.	29557	12	7400000
Unvac.	30409	0	15
Unvac.	30409	1	13000
Unvac.	30409	2	68000000
Unvac.	30409	3	9600000
Unvac.	30409	4	1100000
Unvac.	30409	5	500000
Unvac.	30409	6	610000
Unvac.	30409	7	660000
Unvac.	30409	8	1300000
Unvac.	30409	9	2200000
Unvac.	30409	10	3100000
Unvac.	30409	11	3400000
Unvac.	30409	12	2100000
Unvac.	30693	0	15
Unvac.	30693	1	290
Unvac.	30693	2	34000000
Unvac.	30693	3	3500000
Unvac.	30693	4	1500000
Unvac.	30693	5	590000
Unvac.	30693	6	900000
Unvac.	30693	7	1100000
Unvac.	30693	8	3300000
Unvac.	30693	9	2200000
Unvac.	30693	10	2600000
Unvac.	30693	11	3200000
Unvac.	30693	12	2600000
68-1.2	28833	0	15
68-1.2	28833	1	85000
68-1.2	28833	2	120000000
68-1.2	28833	3	6900000
68-1.2	28833	4	7200000
68-1.2	28833	5	3800000
68-1.2	28833	6	3900000
68-1.2	28833	7	3300000
68-1.2	28833	8	5500000
68-1.2	28833	9	10000000
68-1.2	28833	10	9500000
68-1.2	28938	0	15
68-1.2	28938	1	41000
68-1.2	28938	2	61000000
68-1.2	28938	3	4300000
68-1.2	28938	4	630000
68-1.2	28938	5	930000
68-1.2	28938	6	980000
68-1.2	28938	7	2100000
68-1.2	28938	8	6500000
68-1.2	28938	9	5700000
68-1.2	29301	0	15
68-1.2	29301	1	15
68-1.2	29301	2	22000000
68-1.2	29301	3	6700000
68-1.2	29301	4	1100000
68-1.2	29301	5	210000
68-1.2	29301	7	240000
68-1.2	29301	8	520000
68-1.2	29305	0	15
68-1.2	29305	1	140
68-1.2	29305	2	53000000
68-1.2	29305	3	31000000
68-1.2	29305	4	4600000
68-1.2	29305	5	4900000
68-1.2	29305	6	3400000
68-1.2	29305	7	3000000
68-1.2	29305	8	4100000
68-1.2	29305	9	4100000
68-1.2	29305	10	4400000
68-1.2	30418	0	15
68-1.2	30418	1	1300
68-1.2	30418	2	35000000
68-1.2	30418	3	3400000
68-1.2	30418	4	1300000
68-1.2	30418	5	620000
68-1.2	30418	6	440000
68-1.2	30418	7	200000
68-1.2	30418	8	800000
68-1.2	30418	9	1200000
68-1.2	30418	10	1400000
68-1.2	30429	0	15
68-1.2	30429	1	1300
68-1.2	30429	2	98000000
68-1.2	30429	3	11000000
68-1.2	30429	4	3000000
68-1.2	30429	6	2000000
68-1.2	30429	7	2100000
68-1.2	30429	8	3000000
68-1.2	30429	9	4900000
68-1.2	28096	0	15
68-1.2	28096	1	4700
68-1.2	28096	2	37000000
68-1.2	28096	3	8900000
68-1.2	28096	4	880000
68-1.2	28096	5	230000
68-1.2	28096	6	370000
68-1.2	28096	7	230000
68-1.2	28096	8	310000
68-1.2	28096	9	270000
68-1.2	28096	10	240000
68-1.2	28096	11	62000
68-1.2	28096	12	240000
68-1.2	28135	0	15
68-1.2	28135	1	1500000
68-1.2	28135	2	29000000
68-1.2	28135	3	2700000
68-1.2	28135	4	3700000
68-1.2	28135	5	2900000
68-1.2	28135	6	3500000
68-1.2	28135	7	6100000
68-1.2	28135	8	4300000
68-1.2	28135	9	5800000
68-1.2	28838	0	15
68-1.2	28838	1	15
68-1.2	28838	2	4100000
68-1.2	28838	3	6900000
68-1.2	28838	4	620000
68-1.2	28838	5	350000
68-1.2	28838	6	340000
68-1.2	28838	7	490000
68-1.2	28838	8	1200000
68-1.2	28838	9	1300000
68-1.2	28838	10	910000
68-1.2	28838	11	1200000
68-1.2	28838	12	1300000
