# Supplementary material for: Viral escape mutations do not account for non-protection from SIVmac239 challenge in RhCMV/SIV vaccinated rhesus macaques
Source: Front Immunol. 2024 Aug 7;15:1444621. doi: 10.3389/fimmu.2024.1444621 (PMC11336698; doi:10.3389/fimmu.2024.1444621)
Supplement: Supplementary Table 2 — Summary of RhCMV vaccine vectors. [file Table_2.xlsx]

## Sheet: Sheet1
Vaccine	Vector Backbone	Vector Immunogenicity	Antigen(s)	Reference(s)
68-1 RhCMV/SIV	Rhesus CMV 68-1	Mixed MHC-E and MHC-II restricted responses. No canonical or non-canonical MHC-Ia responses.	SIV antigens as 3 independent vectors, encoding Gag, 5'-Pol, Retanef (Rev-Tat-Nef fusion)	Science. 2016 Feb 12;351(6274):714-20; Nature. May 26 2011;473(7348):523-7; Nature. Oct 3 2013;502(7469):100-4; Sci Transl Med. Jul 17 2019;11(501);Science. 2013 May 24;340(6135).
68-1.2 RhCMV/SIV	Rhesus CMV 68-1.2 (68.1 backbone with RhCMV homologs of the HCMV pentameric complex subunits UL128 and UL130 repaired)	Does not elicit MHC-E or MHC-II restricted responses. Responses are MHC-Ia restricted, but do not recognize canonical immunodominant epitopes.	Six RMs received SIV antigens as 3 independent vectors, encoding Gag, 5'-Pol, Retanef (Rev-Tat-Nef fusion). Three RMs received 5 SIV antigens as independent vectors, encoding Gag, 5'-Pol, 3'-Pol, Retanef (Rev-Tat-Nef fusion), or Env	Science. 2013 May 24;340(6135):1237874; Science. 2016 Feb 12;351(6274):714-20; Sci Immunol. 2021 Mar 25;6(57).
68-1 RhCMV/SIV E-ST-Only	Rhesus CMV 68-1, encoding miR-126, which inhibits replication in endothelial cells and converts 68-1 RhCMV based vectors to "MHC-E CD8s only" vaccines.	Only elicits MHC-E restricted responses. No MHC-II restricted reponses or either canonical or non-canonical MHC-Ia responses.	String-of-pearls of all detected MHC-E supertopes from the SIVmac239 gag/nef/pol constructs strung together to make one antigen + 3' HA tag	Sci Immunol. 2022 Jun 24; 7(72): eabn9301.
