# Supplementary material for: Viral escape mutations do not account for non-protection from SIVmac239 challenge in RhCMV/SIV vaccinated rhesus macaques
Source: Front Immunol. 2024 Aug 7;15:1444621. doi: 10.3389/fimmu.2024.1444621 (PMC11336698; doi:10.3389/fimmu.2024.1444621)
Supplement: Supplementary Table 3 — Table of SIVmac239 nucleotide mutation data. [file Table_3.xlsx]

## Sheet: Sheet1
Category	Protein	AA Start	AA Stop	Epitope Name	Restricting Allele
MHC-Ia	Gag	181	189	CM9	Mamu-A1*00101
MHC-Ia	Gag	149	157	LW9	Mamu-A1*00101
MHC-Ia	Gag	254	262	QI9	Mamu-A1*00101
MHC-Ia	Gag	372	379	LF8	Mamu-A1*00101
MHC-Ia	Gag	71	79	GY9	Mamu-A1*00201
MHC-Ia	Gag	178	186	SI9	Mamu-A1*01101
MHC-Ia	Gag	263	271	YL9	Mamu-B*00801
MHC-Ia	Gag	372	380	LA9	Mamu-A1*00101
MHC-Ia	Gag	407	415	RW9	Mamu-B*01701
MHC-Ia	Gag	340	349	VT10	Mamu-A1*00101
MHC-Ia	Gag	170	177	VL8	Mamu-A1*00101
MHC-Ia	Pol	147	156	LV10	Mamu-A1*00101
MHC-Ia	Pol	324	332	FF9	Mamu-A1*00201
MHC-Ia	Pol	696	704	SV9-2	Mamu-A1*00101
MHC-Ia	Pol	507	517	AI11	Mamu-A1*01101
MHC-Ia	Pol	592	600	QV9	Mamu-A1*00101
MHC-Ia	Pol	625	633	SV9	Mamu-A1*00101
MHC-Ia	Pol	604	613	VW10	Mamu-B*01701
MHC-Ia	Pol	51	61	EA11	Mamu-A1*00101
MHC-Ia	Pol	363	372	GM10	Mamu-A1*00101
MHC-Ia	Pol	518	526	LY9	Mamu-A1*00201
MHC-Ia	Pol	782	789	YL8	Mamu-A1*00701
MHC-Ia	Pol	92	100	AL9	Mamu-A1*01101
MHC-Ia	Pol	372	379	MF8	Mamu-B*01701
MHC-Ia	Pol	435	443	FW9	Mamu-B*01701
MHC-Ia	Vif	100	107	VI8	Mamu-A1*00101
MHC-Ia	Vif	144	152	QA9	Mamu-A1*00101
MHC-Ia	Vif	172	179	RL8	Mamu-B*00801
MHC-Ia	Vif	123	131	RL9	Mamu-B*00801
MHC-Ia	Vif	44	52	HW9	Mamu-B*01701
MHC-Ia	Vif	89	97	IW9	Mamu-A1*00201
MHC-Ia	Vif	97	104	WY8	Mamu-A1*00201
MHC-Ia	Vif	104	113	YY10	Mamu-A1*00201
MHC-Ia	Vif	66	73	HW8	Mamu-B*01701
MHC-Ia	Vif	135	143	CY9	Mamu-B*01701
MHC-Ia	vpX	8	18	II11	Mamu-A1*00101
MHC-Ia	vpX	102	111	GL10	Mamu-A1*00101
MHC-Ia	vpR	63	71	RM9	Mamu-A1*00201
MHC-Ia	vpR	13	21	RV9	Mamu-A1*01101
MHC-Ia	vpR	62	70	IF9	Mamu-B*00801
MHC-Ia	Tat	28	35	SL8	Mamu-A1*00101
MHC-Ia	Rev	12	20	KL9	Mamu-B*00801
MHC-Ia	Rev	44	51	RL8	Mamu-B*00801
MHC-Ia	Env	233	240	CL8	Mamu-A1*00101
MHC-Ia	Env	620	628	TL9	Mamu-A1*00101
MHC-Ia	Env	726	735	ST10	Mamu-A1*00101
MHC-Ia	Env	296	304	RY9	Mamu-A1*00201
MHC-Ia	Env	317	325	KM9	Mamu-A1*00201
MHC-Ia	Env	359	367	QY9	Mamu-A1*00201
MHC-Ia	Env	519	528	GF10	Mamu-A1*00201
MHC-Ia	Env	760	768	SY9	Mamu-A1*00201
MHC-Ia	Env	788	795	RY8	Mamu-A1*00201
MHC-Ia	Env	495	502	GI8	Mamu-A1*01101
MHC-Ia	Env	241	251	LF11	Mamu-B*01701
MHC-Ia	Env	816	825	LY10	Mamu-B*01701
MHC-Ia	Env	830	838	FW9	Mamu-B*01701
MHC-Ia	Env	573	581	KL9	Mamu-B*00801
MHC-Ia	Env	524	532	KF9	Mamu-B*00801
MHC-Ia	Env	717	725	LF9	Mamu-B*00801
MHC-Ia	Env	868	876	RL9	Mamu-B*00801
MHC-Ia	Env	817	825	RY9	Mamu-A1*00201
MHC-Ia	Env	233	241	CL9	Mamu-A1*00101
MHC-Ia	Nef	110	119	TM10	Mamu-A1*00201
MHC-Ia	Nef	20	28	LY9	Mamu-A1*00201
MHC-Ia	Nef	248	256	LM9	Mamu-A1*00201
MHC-Ia	Nef	169	177	KL9	Mamu-A1*00201
MHC-Ia	Nef	221	229	YY9	Mamu-A1*00201
MHC-Ia	Nef	199	207	QW9	Mamu-B*01701
MHC-Ia	Nef	124	132	KI9	Mamu-A1*01101
MHC-Ia	Nef	165	173	IW9	Mamu-B*01701
MHC-Ia	Nef	195	203	MW9	Mamu-B*01701
MHC-Ia	Nef	246	254	RL9b	Mamu-B*00801
MHC-Ia	Nef	245	253	RL9c	Mamu-B*00801
MHC-Ia	Nef	159	167	YY9	Mamu-A1*00201
MHC-Ia	Nef	8	16	RL9a	Mamu-B*00801
MHC-Ia	Nef	136	146	RL10	Mamu-B*00801
MHC-Ia	Nef	8	16	RL9	Mamu-B*00801
MHC-Ia	Nef	137	146	RL10	Mamu-B*00801
MHC-Ia	Nef	246	254	RL9-2	Mamu-B*00801
MHC-Ia	Nef	162	170	YY9-A	Mamu-A1*00201
MHC-Ia	Nef	245	254	RL9b/c	Mamu-B*00801
MHC-E Supertope	Gag	273	287	Gag69	MHC-E
MHC-E Supertope	Gag	479	493	Gag120	MHC-E
MHC-E Supertope	Pol	437	451	Pol110	MHC-E
MHC-E Supertope	Pol	161	175	Pol41	MHC-E
MHC-E Supertope	Pol	269	283	Pol68	MHC-E
MHC-E Supertope	Tat	97	111	Tat25	MHC-E
MHC-E Supertope	Rev	45	59	Rev12	MHC-E
MHC-E Supertope	Nef	78	92	Nef21	MHC-E
MHC-E Supertope	Nef	9	23	Nef3	MHC-E
MHC-E Supertope	Nef	202	216	Nef52	MHC-E
MHC-E Supertope	Nef	226	240	Nef58	MHC-E
MHC-II Supertope	Gag	210	224	Gag53
MHC-II Supertope	Gag	289	303	Gag73
MHC-II Supertope	Gag	493	507	Gag124
MHC-II Supertope	Pol	121	135	Pol31
MHC-II Supertope	Pol	209	223	Pol53
MHC-II Supertope	Pol	357	371	Pol90
MHC-II Supertope	Tat	37	51	Tat10
MHC-II Supertope	Tat	57	71	Tat15
MHC-II Supertope	Tat	109	123	Tat28
MHC-II Supertope	Rev	73	87	Rev19
MHC-II Supertope	Rev	21	35	Rev6
MHC-II Supertope	Nef	37	51	Nef10
MHC-II Supertope	Nef	73	87	Nef19
