# Supplementary material for: Viral escape mutations do not account for non-protection from SIVmac239 challenge in RhCMV/SIV vaccinated rhesus macaques
Source: Front Immunol. 2024 Aug 7;15:1444621. doi: 10.3389/fimmu.2024.1444621 (PMC11336698; doi:10.3389/fimmu.2024.1444621)
Supplement: Supplementary Table 4 — Table of T cell epitopes used in this study. [file Table_4.xlsx]

## Sheet: Sheet1
RM	Cohort	Timepoint	Reference	Reference_NT_Position	Ref_NT	Q_NT	Percent	Protein(s)	AA_Change(s)	Mutation_Type
30429	68-1.2	DPC 28-35	SIVmac239	9609	g	G	99.6541	Nef	NefE93E	Other - Synonymous
30429	68-1.2	DPC 28-35	SIVmac239	3085	C	T	5.85676	Pol	PolA201V	Other - Non-synonymous
30429	68-1.2	DPC 28-35	SIVmac239	9085	A	C	1.12507	Env, Rev, Tat	EnvA742A, RevT32P, TatH107P	MHC-II-Supertope
30429	68-1.2	DPC 28-35	SIVmac239	9980	T	C	99.4748	Nef	NefD216D	Other - Synonymous
30429	68-1.2	DPC 28-35	SIVmac239	10148	G	T	1.16181			Non-coding
30429	68-1.2	DPC 28-35	SIVmac239	2991	A	G	1.41979	Pol	PolN170D	MHC-E-Supertope
30429	68-1.2	DPC 28-35	SIVmac239	9826	T	C	83.6039	Nef	NefI165T	Known MHC-Ia
30429	68-1.2	DPC 28-35	SIVmac239	2607	T	G	1.70051	Gag, Pol	GagG433G, PolF42V	Other - Non-synonymous
30429	68-1.2	DPC 28-35	SIVmac239	2658	T	C	1.17779	Gag, Pol	GagA450A, PolS59P	Known MHC-Ia
30429	68-1.2	DPC 28-35	SIVmac239	9110	A	G	99.5072	Env, Rev, Tat	EnvR751G, RevK40R, TatK115K	Suboptimal NT
30429	68-1.2	DPC 28-35	SIVmac239	9864	G	A	3.90829	Nef	NefV178I	Other - Non-synonymous
30429	68-1.2	DPC 28-35	SIVmac239	9827	T	G	4.14659	Nef	NefI165M	Known MHC-Ia
30429	68-1.2	DPC 28-35	SIVmac239	9814	C	T	7.16224	Nef	NefS161L	Known MHC-Ia
30429	68-1.2	DPC 28-35	SIVmac239	6006	C	T	1.10715	Vif	VifF137F	Known MHC-Ia
30429	68-1.2	DPC 28-35	SIVmac239	4184	A	G	5.97525	Pol	PolT567T	Other - Synonymous
29014	68-1	DPC 28-35	SIVmac239	8012	G	A	1.26888	Env	EnvD385N	Other - Non-synonymous
29014	68-1	DPC 28-35	SIVmac239	4345	G	A	1.34735	Pol	PolW621*	Other - Non-synonymous
29014	68-1	DPC 28-35	SIVmac239	9609	g	G	99.4638	Nef	NefE93E	Other - Synonymous
29014	68-1	DPC 28-35	SIVmac239	4297	G	A	1.51336	Pol	PolW605*	Known MHC-Ia
29014	68-1	DPC 28-35	SIVmac239	2997	G	A	1.03706	Pol	PolE172K	MHC-E-Supertope
29014	68-1	DPC 28-35	SIVmac239	5519	G	A	3.36788	Pol	PolG1012G	Other - Synonymous
29014	68-1	DPC 28-35	SIVmac239	5555	T	C	1.47683	Pol	PolI1024I	Other - Synonymous
29014	68-1	DPC 28-35	SIVmac239	9085	A	C	1.28797	Env, Rev, Tat	EnvA742A, RevT32P, TatH107P	MHC-II-Supertope
29014	68-1	DPC 28-35	SIVmac239	9122	G	A	2.49896	Env, Rev, Tat	EnvE755K, RevR44K, TatE119E	MHC-II-Supertope
29014	68-1	DPC 28-35	SIVmac239	3340	G	A	1.14058	Pol	PolR286K	Other - Non-synonymous
29014	68-1	DPC 28-35	SIVmac239	2895	G	A	1.00482	Pol	PolD138N	Other - Non-synonymous
29014	68-1	DPC 28-35	SIVmac239	1351	G	A	1.17889	Gag	GagE15K	Other - Non-synonymous
29014	68-1	DPC 28-35	SIVmac239	3222	G	A	1.03601	Pol	PolE247K	Other - Non-synonymous
29014	68-1	DPC 28-35	SIVmac239	9417	G	A	1.84056	Env, Nef	EnvW853*, NefG29R	Other - Non-synonymous
29014	68-1	DPC 28-35	SIVmac239	6815	G	A	1.86704	Rev, Tat	RevR11Q, TatP86P	Other - Non-synonymous
29014	68-1	DPC 28-35	SIVmac239	2762	G	A	2.22621	Gag, Pol	GagR485K, PolE93E, PolE93K	MHC-E-Supertope
29014	68-1	DPC 28-35	SIVmac239	4613	G	A	1.41283	Pol	PolM710I	Other - Non-synonymous
29014	68-1	DPC 28-35	SIVmac239	8336	G	A	1.02114	Env	EnvE493K	Other - Non-synonymous
29014	68-1	DPC 28-35	SIVmac239	2426	C	A	1.02073	Gag	GagA373E	Known MHC-Ia
29014	68-1	DPC 28-35	SIVmac239	8458	G	A	3.02232	Env	EnvL533L	Other - Synonymous
29014	68-1	DPC 28-35	SIVmac239	5562	G	A	5.82754	Pol	PolV1027I	Other - Non-synonymous
29014	68-1	DPC 28-35	SIVmac239	2676	G	A	1.0506	Gag, Pol	GagL456L, PolD65N	Other - Non-synonymous
29014	68-1	DPC 28-35	SIVmac239	2732	A	T	1.2432	Gag, Pol	GagQ475L, PolA83A	Other - Non-synonymous
29014	68-1	DPC 28-35	SIVmac239	2871	G	A	1.8788	Pol	PolE130K	MHC-II-Supertope
29014	68-1	DPC 28-35	SIVmac239	8088	G	A	2.44798	Env	EnvW410*	Other - Non-synonymous
29014	68-1	DPC 28-35	SIVmac239	2607	T	G	1.89424	Gag, Pol	GagG433G, PolF42V	Other - Non-synonymous
29014	68-1	DPC 28-35	SIVmac239	2379	G	A	3.05568	Gag	GagP357P	Other - Synonymous
29014	68-1	DPC 28-35	SIVmac239	2322	G	T	1.24702	Gag	GagL338L	Other - Synonymous
29014	68-1	DPC 28-35	SIVmac239	2620	G	T	1.202	Gag, Pol	GagG438C, PolW46L	Other - Non-synonymous
29014	68-1	DPC 28-35	SIVmac239	8784	G	A	1.62384	Env	EnvR642Q	Other - Non-synonymous
29014	68-1	DPC 28-35	SIVmac239	8861	G	A	1.21429	Env	EnvE668K	Other - Non-synonymous
29014	68-1	DPC 28-35	SIVmac239	2773	G	A	1.29598	Gag, Pol	GagE489K, PolR97K	MHC-E-Supertope
29014	68-1	DPC 28-35	SIVmac239	2658	T	C	1.31048	Gag, Pol	GagA450A, PolS59P	Known MHC-Ia
29014	68-1	DPC 28-35	SIVmac239	9500	G	A	1.18039	Nef	NefE56E	Other - Synonymous
29014	68-1	DPC 28-35	SIVmac239	5213	C	T	2.41862	Pol	PolY910Y	Other - Synonymous
29014	68-1	DPC 28-35	SIVmac239	9110	A	G	97.8663	Env, Rev, Tat	EnvR751G, RevK40R, TatK115K	Suboptimal NT
29014	68-1	DPC 28-35	SIVmac239	8674	G	A	1.91253	Env	EnvQ605Q	Other - Synonymous
29014	68-1	DPC 28-35	SIVmac239	7533	G	A	1.68948	Env	EnvW225*	Other - Non-synonymous
29014	68-1	DPC 28-35	SIVmac239	3804	G	A	1.99814	Pol	PolE441K	MHC-E-Supertope
29014	68-1	DPC 28-35	SIVmac239	5235	G	A	1.76716	Pol	PolV918M	Other - Non-synonymous
29014	68-1	DPC 28-35	SIVmac239	3352	G	A	1.26902	Pol	PolR290K	Other - Non-synonymous
29014	68-1	DPC 28-35	SIVmac239	6330	G	A	2.17544	vpX	vpXR88K	Other - Non-synonymous
29014	68-1	DPC 28-35	SIVmac239	8341	G	A	1.72813	Env	EnvL494L	Other - Synonymous
29014	68-1	DPC 28-35	SIVmac239	4451	G	A	19.9282	Pol	PolQ656Q	Other - Synonymous
29014	68-1	DPC 28-35	SIVmac239	5546	G	A	6.5707	Pol	PolG1021G	Other - Synonymous
28135	68-1.2	DPC 28-35	SIVmac239	9609	g	G	99.044	Nef	NefE93E	Other - Synonymous
28135	68-1.2	DPC 28-35	SIVmac239	2622	T	G	1.13736	Gag, Pol	GagG438G, PolS47A	Other - Non-synonymous
28135	68-1.2	DPC 28-35	SIVmac239	2485	T	G	1.06166	Gag, Pol	GagC393G, PolV1G	Other - Non-synonymous
28135	68-1.2	DPC 28-35	SIVmac239	3329	G	A	2.04098	Pol	PolL282L	MHC-E-Supertope
28135	68-1.2	DPC 28-35	SIVmac239	9085	A	C	1.49	Env, Rev, Tat	EnvA742A, RevT32P, TatH107P	MHC-II-Supertope
28135	68-1.2	DPC 28-35	SIVmac239	2627	G	T	1.12478	Gag, Pol	GagW440L, PolM48I	Other - Non-synonymous
28135	68-1.2	DPC 28-35	SIVmac239	7044	G	A	1.19048	Env	EnvG62D	Other - Non-synonymous
28135	68-1.2	DPC 28-35	SIVmac239	7273	A	T	2.56952	Env	EnvA138G	Other - Non-synonymous
28135	68-1.2	DPC 28-35	SIVmac239	2625	A	C	1.32705	Gag, Pol	GagP439P, PolM48L	Other - Non-synonymous
28135	68-1.2	DPC 28-35	SIVmac239	5691	A	G	7.00415	Vif	VifK32K	Other - Synonymous
28135	68-1.2	DPC 28-35	SIVmac239	9466	G	A	4.07972	Env, Nef	EnvR869R, NefG45E	MHC-II-Supertope
28135	68-1.2	DPC 28-35	SIVmac239	7272	C	G	2.54058	Env	EnvA138G	Other - Non-synonymous
28135	68-1.2	DPC 28-35	SIVmac239	9040	C	A	1.14656	Env	EnvS727S	Known MHC-Ia
28135	68-1.2	DPC 28-35	SIVmac239	2421	C	A	1.05479	Gag	GagA371A	Other - Synonymous
28135	68-1.2	DPC 28-35	SIVmac239	2426	C	A	1.2798	Gag	GagA373E	Known MHC-Ia
28135	68-1.2	DPC 28-35	SIVmac239	8775	A	C	1.03561	Env	EnvE639A	Other - Non-synonymous
28135	68-1.2	DPC 28-35	SIVmac239	7276	A	T	2.65117	Env	EnvS139S	Other - Synonymous
28135	68-1.2	DPC 28-35	SIVmac239	9490	T	C	3.41093	Env, Nef	EnvT877T, NefL53P	Other - Non-synonymous
28135	68-1.2	DPC 28-35	SIVmac239	9472	A	G	7.65757	Env, Nef	EnvR871R, NefD47G	MHC-II-Supertope
28135	68-1.2	DPC 28-35	SIVmac239	2607	T	G	2.88932	Gag, Pol	GagG433G, PolF42V	Other - Non-synonymous
28135	68-1.2	DPC 28-35	SIVmac239	2620	G	T	1.31784	Gag, Pol	GagG438C, PolW46L	Other - Non-synonymous
28135	68-1.2	DPC 28-35	SIVmac239	9487	C	T	1.59863	Env, Nef	EnvL876L, NefS52L	Known MHC-Ia
28135	68-1.2	DPC 28-35	SIVmac239	9478	G	A	5.04904	Env, Nef	EnvG873G, NefG49D	MHC-II-Supertope
28135	68-1.2	DPC 28-35	SIVmac239	2658	T	C	1.19863	Gag, Pol	GagA450A, PolS59P	Known MHC-Ia
28135	68-1.2	DPC 28-35	SIVmac239	9489	C	T	2.72377	Env, Nef	EnvT877I, NefL53F	Other - Non-synonymous
28135	68-1.2	DPC 28-35	SIVmac239	2659	C	A	1.03812	Gag, Pol	GagQ451K, PolS59*	Known MHC-Ia
28135	68-1.2	DPC 28-35	SIVmac239	9110	A	G	96.3607	Env, Rev, Tat	EnvR751G, RevK40R, TatK115K	Suboptimal NT
28135	68-1.2	DPC 28-35	SIVmac239	7268	A	G	3.38131	Env	EnvT137A	Other - Non-synonymous
28135	68-1.2	DPC 28-35	SIVmac239	7058	G	A	9.03614	Env	EnvV67M	Other - Non-synonymous
28135	68-1.2	DPC 28-35	SIVmac239	2672	G	T	1.02359	Gag, Pol	GagG455V, PolG63G	Other - Non-synonymous
28135	68-1.2	DPC 28-35	SIVmac239	9303	T	C	1.48969	Env, Rev	EnvV815A, RevS104S	Other - Non-synonymous
28135	68-1.2	DPC 28-35	SIVmac239	9469	T	C	1.41496	Env, Nef	EnvI870I, NefL46S	MHC-II-Supertope
28135	68-1.2	DPC 28-35	SIVmac239	2644	A	C	1.17174	Gag, Pol	GagN446H, PolQ54P	Known MHC-Ia
29301	68-1.2	DPC 28-35	SIVmac239	9609	g	G	99.438	Nef	NefE93E	Other - Synonymous
29301	68-1.2	DPC 28-35	SIVmac239	9605	T	C	6.12033	Nef	NefD91D	MHC-E-Supertope
29301	68-1.2	DPC 28-35	SIVmac239	9085	A	C	1.34801	Env, Rev, Tat	EnvA742A, RevT32P, TatH107P	MHC-II-Supertope
29301	68-1.2	DPC 28-35	SIVmac239	9832	A	T	5.8641	Nef	NefY167F	Known MHC-Ia
29301	68-1.2	DPC 28-35	SIVmac239	7402	A	G	1.16083	Env	EnvK181K	Other - Synonymous
29301	68-1.2	DPC 28-35	SIVmac239	2860	G	A	3.68136	Pol	PolG126E	MHC-II-Supertope
29301	68-1.2	DPC 28-35	SIVmac239	3709	T	C	2.5887	Pol	PolV409A	Other - Non-synonymous
29301	68-1.2	DPC 28-35	SIVmac239	4674	G	A	1.32635	Pol	PolE731K	Other - Non-synonymous
29301	68-1.2	DPC 28-35	SIVmac239	8875	G	A	1.00837	Env	EnvL672L	Other - Synonymous
29301	68-1.2	DPC 28-35	SIVmac239	1572	T	C	3.98904	Gag	GagI88I	Other - Synonymous
29301	68-1.2	DPC 28-35	SIVmac239	2607	T	G	1.95363	Gag, Pol	GagG433G, PolF42V	Other - Non-synonymous
29301	68-1.2	DPC 28-35	SIVmac239	9942	G	A	1.36337	Nef	NefD204N	MHC-E-Supertope
29301	68-1.2	DPC 28-35	SIVmac239	2658	T	C	1.26206	Gag, Pol	GagA450A, PolS59P	Known MHC-Ia
29301	68-1.2	DPC 28-35	SIVmac239	4671	G	A	1.03448	Pol	PolE730K	Other - Non-synonymous
29301	68-1.2	DPC 28-35	SIVmac239	9110	A	G	97.437	Env, Rev, Tat	EnvR751G, RevK40R, TatK115K	Suboptimal NT
29301	68-1.2	DPC 28-35	SIVmac239	7268	A	G	1.63192	Env	EnvT137A	Other - Non-synonymous
29301	68-1.2	DPC 28-35	SIVmac239	7633	G	A	2.69378	Env	EnvV258V	Other - Synonymous
30400	68-1	DPC 28-35	SIVmac239	9609	g	G	99.5979	Nef	NefE93E	Other - Synonymous
30400	68-1	DPC 28-35	SIVmac239	6118	A	G	25.3046	Vif, vpX	VifN175D, vpXT17T	Known MHC-Ia
30400	68-1	DPC 28-35	SIVmac239	3201	G	A	3.00847	Pol	PolV240I	Other - Non-synonymous
30400	68-1	DPC 28-35	SIVmac239	2607	T	G	2.74046			Other - Non-synonymous
30400	68-1	DPC 28-35	SIVmac239	9942	G	A	5.31987	Nef	NefD204N	MHC-E-Supertope
30400	68-1	DPC 28-35	SIVmac239	9110	A	G	81.6647	Env, Rev, Tat	EnvR751G, RevK40R, TatK115K	Suboptimal NT
30400	68-1	DPC 28-35	SIVmac239	3954	A	G	6.21429	Pol	PolI491V	Other - Non-synonymous
30400	68-1	DPC 28-35	SIVmac239	4397	G	A	5.0054	Pol	PolK638K	Other - Synonymous
30400	68-1	DPC 28-35	SIVmac239	4058	T	C	9.72177	Pol	PolC525C	Known MHC-Ia
29358	Unvac.	DPC 28-35	SIVmac239	6539	A	-	1.14968	vpR	vpRN45-	Other - Non-synonymous
29358	Unvac.	DPC 28-35	SIVmac239	9609	g	G	99.1394	Nef	NefE93E	Other - Synonymous
29358	Unvac.	DPC 28-35	SIVmac239	9366	C	T	46.2385	Env, Nef	EnvA836V, NefP12S	MHC-E-Supertope
29358	Unvac.	DPC 28-35	SIVmac239	6644	T	C	6.60147	Tat, vpR	TatT29T, vpRS80P	Known MHC-Ia
29358	Unvac.	DPC 28-35	SIVmac239	7502	G	A	9.13075	Env	EnvV215I	Other - Non-synonymous
29358	Unvac.	DPC 28-35	SIVmac239	6577	A	-	1.10301	Tat, vpR	TatE7X, vpRG57X	Other - Non-synonymous
29358	Unvac.	DPC 28-35	SIVmac239	6540	A	-	1.13182	vpR	vpRN45-	Other - Non-synonymous
29358	Unvac.	DPC 28-35	SIVmac239	6538	T	-	1.09372	vpR	vpRG44X	Other - Non-synonymous
29358	Unvac.	DPC 28-35	SIVmac239	2607	T	G	1.29981	Gag, Pol	GagG433G, PolF42V	Other - Non-synonymous
29358	Unvac.	DPC 28-35	SIVmac239	6625	C	-	1.07369	Tat, vpR	TatS23-, TatS23X, vpRF73-, vpRF73X	Other - Non-synonymous
29358	Unvac.	DPC 28-35	SIVmac239	6627	G	-	1.08126	Tat, vpR	TatE24-, vpRR74-	Other - Non-synonymous
29358	Unvac.	DPC 28-35	SIVmac239	6605	C	T	19.0532	Tat, vpR	TatN16N, vpRR67*	Known MHC-Ia
29358	Unvac.	DPC 28-35	SIVmac239	6642	A	G	2.64231	Tat, vpR	TatT29A, vpRH79R	Known MHC-Ia
29358	Unvac.	DPC 28-35	SIVmac239	9363	A	G	4.51654	Env, Nef	EnvQ835R, NefR11G	MHC-E-Supertope
29358	Unvac.	DPC 28-35	SIVmac239	9364	G	A	28.7524	Env, Nef	EnvQ835Q, NefR11K	MHC-E-Supertope
29358	Unvac.	DPC 28-35	SIVmac239	3009	T	C	11.4396	Pol	PolL176L	Other - Synonymous
29358	Unvac.	DPC 28-35	SIVmac239	6628	A	-	1.07826	Tat, vpR	TatE24-, vpRR74-	Other - Non-synonymous
29358	Unvac.	DPC 28-35	SIVmac239	6887	A	G	1.58382	Env	EnvI10V	Other - Non-synonymous
29358	Unvac.	DPC 28-35	SIVmac239	6639	T	C	10.9053	Tat, vpR	TatS28P, vpRI78T	Known MHC-Ia
29358	Unvac.	DPC 28-35	SIVmac239	1752	A	T	1.05774	Gag	GagP148P	Other - Synonymous
29358	Unvac.	DPC 28-35	SIVmac239	9421	G	A	65.3994	Env, Nef	EnvE854E, EnvE854K, NefR30K	Other - Non-synonymous
29358	Unvac.	DPC 28-35	SIVmac239	9399	G	A	3.16989	Env, Nef	EnvG847D, NefA23T	MHC-E-Supertope
29358	Unvac.	DPC 28-35	SIVmac239	9353	G	A	4.22334	Env, Nef	EnvE832K, NefM7I	Known MHC-Ia
29358	Unvac.	DPC 28-35	SIVmac239	7273	A	T	4.62646	Env	EnvA138G	Other - Non-synonymous
29358	Unvac.	DPC 28-35	SIVmac239	5898	A	G	1.37727	Vif	VifT101T	Known MHC-Ia
29358	Unvac.	DPC 28-35	SIVmac239	10208	A	C	39.6619			Non-coding
29358	Unvac.	DPC 28-35	SIVmac239	10208	A	T	25.6177			Non-coding
29358	Unvac.	DPC 28-35	SIVmac239	6541	T	-	1.14865	vpR	vpRN45-	Other - Non-synonymous
29358	Unvac.	DPC 28-35	SIVmac239	6586	A	-	1.0397	Tat, vpR	TatN10X, vpRE60-	Other - Non-synonymous
29358	Unvac.	DPC 28-35	SIVmac239	9506	G	A	15.8232	Nef	NefQ58Q	Other - Synonymous
29358	Unvac.	DPC 28-35	SIVmac239	6626	A	-	1.04331	Tat, vpR	TatS23-, TatS23X, vpRR74-	Other - Non-synonymous
29358	Unvac.	DPC 28-35	SIVmac239	7272	C	G	4.60165	Env	EnvA138G	Other - Non-synonymous
29358	Unvac.	DPC 28-35	SIVmac239	9343	C	T	45.2055	Env, Nef	EnvS828S, NefA4V	Other - Non-synonymous
29358	Unvac.	DPC 28-35	SIVmac239	6626	A	G	9.84825	Tat, vpR	TatS23S, vpRR74G	Other - Non-synonymous
29358	Unvac.	DPC 28-35	SIVmac239	6585	A	-	1.08406	Tat, vpR	TatN10X, vpRE60-	Other - Non-synonymous
29358	Unvac.	DPC 28-35	SIVmac239	1316	T	C	47.0953	Gag	GagV3A	Other - Non-synonymous
29358	Unvac.	DPC 28-35	SIVmac239	9110	A	G	99.017	Env, Rev, Tat	EnvR751G, RevK40R, TatK115K	Suboptimal NT
29358	Unvac.	DPC 28-35	SIVmac239	6584	G	-	1.02389	Tat, vpR	TatE9-, vpRE60-	Other - Non-synonymous
29358	Unvac.	DPC 28-35	SIVmac239	6636	G	A	5.33762	Tat, vpR	TatA27T, vpRC77Y	Other - Non-synonymous
29358	Unvac.	DPC 28-35	SIVmac239	7268	A	G	9.99665	Env	EnvT137A	Other - Non-synonymous
29358	Unvac.	DPC 28-35	SIVmac239	9360	T	C	11.2893	Env, Nef	EnvV834A, NefS10P	MHC-E-Supertope
29358	Unvac.	DPC 28-35	SIVmac239	6632	G	-	1.26645	Tat, vpR	TatA25-, vpRG76-, vpRG76X	Other - Non-synonymous
29358	Unvac.	DPC 28-35	SIVmac239	6632	G	A	24.7204	Tat, vpR	TatA25A, vpRG76R	Other - Non-synonymous
29358	Unvac.	DPC 28-35	SIVmac239	6583	A	-	1.02137	Tat, vpR	TatE9-, vpRG59-	Other - Non-synonymous
29358	Unvac.	DPC 28-35	SIVmac239	10066	G	A	90.2752	Nef	NefR245K	Known MHC-Ia
29358	Unvac.	DPC 28-35	SIVmac239	3721	C	T	1.59634	Pol	PolS413L	Suboptimal NT
29358	Unvac.	DPC 28-35	SIVmac239	6631	C	-	1.31579	Tat, vpR	TatA25-, vpRG75-	Other - Non-synonymous
29358	Unvac.	DPC 28-35	SIVmac239	7218	G	A	10	Env	EnvR120K	Other - Non-synonymous
29358	Unvac.	DPC 28-35	SIVmac239	6580	A	-	1.02311	Tat, vpR	TatQ8-, vpRA58-	Other - Non-synonymous
29358	Unvac.	DPC 28-35	SIVmac239	6581	G	-	1.01772	Tat, vpR	TatQ8-, vpRG59-	Other - Non-synonymous
29358	Unvac.	DPC 28-35	SIVmac239	9403	G	A	3.58767	Env, Nef	EnvA848A, NefR24H	Known MHC-Ia
29358	Unvac.	DPC 28-35	SIVmac239	6579	C	-	1.06962	Tat, vpR	TatQ8-, vpRA58-	Other - Non-synonymous
29358	Unvac.	DPC 28-35	SIVmac239	6629	G	-	1.09192	Tat, vpR	TatE24-, vpRG75-	Other - Non-synonymous
29358	Unvac.	DPC 28-35	SIVmac239	6578	G	-	1.07653	Tat, vpR	TatE7X, vpRA58-	Other - Non-synonymous
29358	Unvac.	DPC 28-35	SIVmac239	6545	A	-	1.54501	vpR	vpRI47-, vpRI47X	Other - Non-synonymous
29358	Unvac.	DPC 28-35	SIVmac239	6582	G	-	1.02176	Tat, vpR	TatE9-, vpRG59-	Other - Non-synonymous
29358	Unvac.	DPC 28-35	SIVmac239	6422	C	T	1.23536	vpR	vpRP6S	Other - Non-synonymous
29358	Unvac.	DPC 28-35	SIVmac239	1920	A	G	2.4276	Gag	GagR204R	Other - Synonymous
29358	Unvac.	DPC 28-35	SIVmac239	6544	T	-	1.55967	vpR	vpRH46-, vpRH46X	Other - Non-synonymous
29358	Unvac.	DPC 28-35	SIVmac239	6633	G	-	1.24305	Tat, vpR	TatD26-, TatD26X, vpRG76-, vpRG76X	Other - Non-synonymous
29358	Unvac.	DPC 28-35	SIVmac239	6633	G	A	4.82499	Tat, vpR	TatD26N, vpRG76E	Other - Non-synonymous
29358	Unvac.	DPC 28-35	SIVmac239	7276	A	T	4.73186	Env	EnvS139S	Other - Synonymous
29358	Unvac.	DPC 28-35	SIVmac239	6630	G	-	1.09459	Tat, vpR	TatA25-, vpRG75-	Other - Non-synonymous
29305	68-1.2	DPC 28-35	SIVmac239	9609	g	G	99.1965	Nef	NefE93E	Other - Synonymous
29305	68-1.2	DPC 28-35	SIVmac239	9085	A	C	1.18881	Env, Rev, Tat	EnvA742A, RevT32P, TatH107P	MHC-II-Supertope
29305	68-1.2	DPC 28-35	SIVmac239	1805	T	G	1.09589	Gag	GagF166C	Other - Non-synonymous
29305	68-1.2	DPC 28-35	SIVmac239	8279	G	A	99.626	Env	EnvD474N	Other - Non-synonymous
29305	68-1.2	DPC 28-35	SIVmac239	2607	T	G	2.47486	Gag, Pol	GagG433G, PolF42V	Other - Non-synonymous
29305	68-1.2	DPC 28-35	SIVmac239	5144	C	T	2.14517	Pol	PolN887N	Other - Synonymous
29305	68-1.2	DPC 28-35	SIVmac239	9110	A	G	95.1313	Env, Rev, Tat	EnvR751G, RevK40R, TatK115K	Suboptimal NT
29305	68-1.2	DPC 28-35	SIVmac239	5590	A	G	12.5592	Pol	PolK1036R	Other - Non-synonymous
29340	Unvac.	DPC 28-35	SIVmac239	5222	G	A	5.33314	Pol	PolQ913Q	Other - Synonymous
29340	Unvac.	DPC 28-35	SIVmac239	8117	A	G	8.69565	Env	EnvK420E	Other - Non-synonymous
29340	Unvac.	DPC 28-35	SIVmac239	5205	G	A	6.07636	Pol	PolV908I	Other - Non-synonymous
29340	Unvac.	DPC 28-35	SIVmac239	4151	G	A	1.12487	Pol	PolL556L	Other - Synonymous
29340	Unvac.	DPC 28-35	SIVmac239	6193	G	A	10.3529	Vif, vpX	VifG200R, vpXR42R	Other - Non-synonymous
29340	Unvac.	DPC 28-35	SIVmac239	6627	G	A	59.887	Tat, vpR	TatE24K, vpRR74K	Other - Non-synonymous
29340	Unvac.	DPC 28-35	SIVmac239	3713	T	C	5.09064	Pol	PolV410V	Other - Synonymous
29340	Unvac.	DPC 28-35	SIVmac239	6639	T	C	5	Tat, vpR	TatS28P, vpRI78A, vpRI78T	Known MHC-Ia
29340	Unvac.	DPC 28-35	SIVmac239	6648	G	A	16.3389	Tat, vpR	TatE31K, vpRR81K	Known MHC-Ia
29340	Unvac.	DPC 28-35	SIVmac239	4946	A	G	1.63036	Pol	PolA821A	Other - Synonymous
29340	Unvac.	DPC 28-35	SIVmac239	5237	G	A	1.39908	Pol	PolV918V	Other - Synonymous
29340	Unvac.	DPC 28-35	SIVmac239	6638	A	G	4.06886	Tat, vpR	TatA27A, vpRI78A	Other - Non-synonymous
29340	Unvac.	DPC 28-35	SIVmac239	4692	G	A	1.74666	Pol	PolE737K	Other - Non-synonymous
29340	Unvac.	DPC 28-35	SIVmac239	5126	C	T	8.88469	Pol	PolH881H	Other - Synonymous
29340	Unvac.	DPC 28-35	SIVmac239	7058	G	A	60.8062	Env	EnvV67M	Other - Non-synonymous
29340	Unvac.	DPC 28-35	SIVmac239	6632	G	A	12.6531	Tat, vpR	TatA25A, vpRG76K, vpRG76R	Other - Non-synonymous
29340	Unvac.	DPC 28-35	SIVmac239	4616	A	G	1.36549	Pol	PolG711G	Other - Synonymous
29340	Unvac.	DPC 28-35	SIVmac239	3226	A	G	5.20833	Pol	PolK248R	Other - Non-synonymous
29340	Unvac.	DPC 28-35	SIVmac239	3828	T	C	5.11968	Pol	PolL449L	MHC-E-Supertope
29340	Unvac.	DPC 28-35	SIVmac239	3731	C	T	5.75818	Pol	PolL416L	Other - Synonymous
29340	Unvac.	DPC 28-35	SIVmac239	3704	C	T	1.68849	Pol	PolD407D	Other - Synonymous
30412	68-1	DPC 28-35	SIVmac239	9609	g	G	99.222	Nef	NefE93E	Other - Synonymous
30412	68-1	DPC 28-35	SIVmac239	2997	G	A	4.06504	Pol	PolE172K	MHC-E-Supertope
30412	68-1	DPC 28-35	SIVmac239	9466	G	A	20.5205	Env, Nef	EnvR869R, NefG45E	MHC-II-Supertope
30412	68-1	DPC 28-35	SIVmac239	6479	G	A	2.97131	vpR	vpRE25K	Other - Non-synonymous
30412	68-1	DPC 28-35	SIVmac239	9490	T	C	7.89286	Env, Nef	EnvT877T, NefL53P	Other - Non-synonymous
30412	68-1	DPC 28-35	SIVmac239	9490	T	G	1.89286	Env, Nef	EnvT877T, NefL53R	Other - Non-synonymous
30412	68-1	DPC 28-35	SIVmac239	9472	A	G	5.98104	Env, Nef	EnvR871R, NefD47G	MHC-II-Supertope
30412	68-1	DPC 28-35	SIVmac239	2607	T	G	2.58799			Other - Non-synonymous
30412	68-1	DPC 28-35	SIVmac239	9487	C	T	3.38305	Env, Nef	EnvL876L, NefS52L	Known MHC-Ia
30412	68-1	DPC 28-35	SIVmac239	9478	G	A	7.9602	Env, Nef	EnvG873G, NefG49D	MHC-II-Supertope
30412	68-1	DPC 28-35	SIVmac239	9489	C	T	5.70384	Env, Nef	EnvT877I, NefL53F	Other - Non-synonymous
30412	68-1	DPC 28-35	SIVmac239	9110	A	G	94.4417	Env, Rev, Tat	EnvR751G, RevK40R, TatK115K	Suboptimal NT
30412	68-1	DPC 28-35	SIVmac239	7058	G	A	10.3958	Env	EnvV67M	Other - Non-synonymous
30412	68-1	DPC 28-35	SIVmac239	9469	T	C	2.50176	Env, Nef	EnvI870I, NefL46S	MHC-II-Supertope
30412	68-1	DPC 28-35	SIVmac239	3804	G	A	1.06886	Pol	PolE441K	MHC-E-Supertope
29306	68-1	DPC 28-35	SIVmac239	9609	g	G	99.5267	Nef	NefE93E	Other - Synonymous
29306	68-1	DPC 28-35	SIVmac239	9472	A	G	3.06868	Env, Nef	EnvR871R, NefD47G	MHC-II-Supertope
29306	68-1	DPC 28-35	SIVmac239	9110	A	G	95.6857	Env, Rev, Tat	EnvR751G, RevK40R, TatK115K	Suboptimal NT
29306	68-1	DPC 28-35	SIVmac239	9827	T	G	10.6774	Nef	NefI165M	Known MHC-Ia
30418	68-1.2	DPC 28-35	SIVmac239	6662	G	A	1.25664	Tat, vpR	TatL35L, vpRG86R	Known MHC-Ia
30418	68-1.2	DPC 28-35	SIVmac239	9609	g	A	1.02701	Nef	NefE93K	Other - Non-synonymous
30418	68-1.2	DPC 28-35	SIVmac239	9609	g	G	98.6775	Nef	NefE93E	Other - Synonymous
30418	68-1.2	DPC 28-35	SIVmac239	9597	G	A	1.59348	Nef	NefD89N	MHC-E-Supertope
30418	68-1.2	DPC 28-35	SIVmac239	2997	G	A	2.71628	Pol	PolE172K	MHC-E-Supertope
30418	68-1.2	DPC 28-35	SIVmac239	6623	T	C	2.12459	Tat, vpR	TatI22I, vpRF73L	Other - Non-synonymous
30418	68-1.2	DPC 28-35	SIVmac239	6625	C	T	1.03712	Tat, vpR	TatS23L, vpRF73F	Other - Non-synonymous
30418	68-1.2	DPC 28-35	SIVmac239	6627	G	A	1.26879	Tat, vpR	TatE24K, vpRR74K	Other - Non-synonymous
30418	68-1.2	DPC 28-35	SIVmac239	9085	A	C	1.21054	Env, Rev, Tat	EnvA742A, RevT32P, TatH107P	MHC-II-Supertope
30418	68-1.2	DPC 28-35	SIVmac239	6680	T	C	6.04644	Tat, vpR	TatS41S, vpRS92P	MHC-II-Supertope
30418	68-1.2	DPC 28-35	SIVmac239	2575	G	A	3.60988	Gag, Pol	GagV423I, PolC31Y	Other - Non-synonymous
30418	68-1.2	DPC 28-35	SIVmac239	2627	G	T	1.34113			Other - Non-synonymous
30418	68-1.2	DPC 28-35	SIVmac239	9122	G	A	1.75285	Env, Rev, Tat	EnvE755K, RevR44K, TatE119E	MHC-II-Supertope
30418	68-1.2	DPC 28-35	SIVmac239	6624	T	C	3.16177	Tat, vpR	TatS23P, vpRF73S	Other - Non-synonymous
30418	68-1.2	DPC 28-35	SIVmac239	3322	G	A	1.56488	Pol	PolR280K	MHC-E-Supertope
30418	68-1.2	DPC 28-35	SIVmac239	6676	T	C	1.95911	Tat, vpR	TatL40P, vpRP90P	MHC-II-Supertope
30418	68-1.2	DPC 28-35	SIVmac239	7273	A	T	1.14413	Env	EnvA138G	Other - Non-synonymous
30418	68-1.2	DPC 28-35	SIVmac239	9465	G	A	1.51752	Env, Nef	EnvR869K, NefG45R	MHC-II-Supertope
30418	68-1.2	DPC 28-35	SIVmac239	2625	A	C	1.0972	Gag, Pol	GagP439P, PolM48L	Other - Non-synonymous
30418	68-1.2	DPC 28-35	SIVmac239	1351	G	A	1.34499	Gag	GagE15K	Other - Non-synonymous
30418	68-1.2	DPC 28-35	SIVmac239	8093	G	A	1.36741	Env	EnvE412K	Other - Non-synonymous
30418	68-1.2	DPC 28-35	SIVmac239	9555	G	A	1.89143	Nef	NefE75K	MHC-II-Supertope
30418	68-1.2	DPC 28-35	SIVmac239	6652	C	T	1.59151	Tat, vpR	TatS32L, vpRI82I	Known MHC-Ia
30418	68-1.2	DPC 28-35	SIVmac239	3222	G	A	2.14657	Pol	PolE247K	Other - Non-synonymous
30418	68-1.2	DPC 28-35	SIVmac239	9466	G	A	6.29208	Env, Nef	EnvR869R, NefG45E	MHC-II-Supertope
30418	68-1.2	DPC 28-35	SIVmac239	6663	G	A	5.03194	Tat, vpR	TatG36R, vpRG86E	Other - Non-synonymous
30418	68-1.2	DPC 28-35	SIVmac239	7272	C	G	1.05291	Env	EnvA138G	Other - Non-synonymous
30418	68-1.2	DPC 28-35	SIVmac239	2762	G	A	1.42746	Gag, Pol	GagR485K, PolE93E	MHC-E-Supertope
30418	68-1.2	DPC 28-35	SIVmac239	9618	G	A	1.37931	Nef	NefD96N	Other - Non-synonymous
30418	68-1.2	DPC 28-35	SIVmac239	4020	G	A	1.64759	Pol	PolE513K	Known MHC-Ia
30418	68-1.2	DPC 28-35	SIVmac239	2806	C	T	3.72782	Gag, Pol	GagL500L, PolA108V	MHC-II-Supertope
30418	68-1.2	DPC 28-35	SIVmac239	4615	G	A	1.18185	Pol	PolG711E	Other - Non-synonymous
30418	68-1.2	DPC 28-35	SIVmac239	4394	G	A	4.76498	Pol	PolV637V	Other - Synonymous
30418	68-1.2	DPC 28-35	SIVmac239	8973	G	A	1.99212	Env	EnvR705K	Other - Non-synonymous
30418	68-1.2	DPC 28-35	SIVmac239	8336	G	A	1.79935	Env	EnvE493K	Other - Non-synonymous
30418	68-1.2	DPC 28-35	SIVmac239	4791	G	A	1.41889	Pol	PolE770K	Other - Non-synonymous
30418	68-1.2	DPC 28-35	SIVmac239	6631	C	T	4.47724	Tat, vpR	TatA25V, vpRG75G	Other - Non-synonymous
30418	68-1.2	DPC 28-35	SIVmac239	2982	G	A	1.0989	Pol	PolE167K	MHC-E-Supertope
30418	68-1.2	DPC 28-35	SIVmac239	1322	A	G	13.549	Gag	GagN5S	Other - Non-synonymous
30418	68-1.2	DPC 28-35	SIVmac239	4674	G	A	1.46199	Pol	PolE731K	Other - Non-synonymous
30418	68-1.2	DPC 28-35	SIVmac239	7276	A	T	1.13606	Env	EnvS139S	Other - Synonymous
30418	68-1.2	DPC 28-35	SIVmac239	9490	T	C	4.46849	Env, Nef	EnvT877T, NefL53P	Other - Non-synonymous
30418	68-1.2	DPC 28-35	SIVmac239	4413	G	A	1.07627	Pol	PolE644K	Other - Non-synonymous
30418	68-1.2	DPC 28-35	SIVmac239	8875	G	A	2.69474	Env	EnvL672L	Other - Synonymous
30418	68-1.2	DPC 28-35	SIVmac239	7663	G	A	1.09314	Env	EnvE268E	Other - Synonymous
30418	68-1.2	DPC 28-35	SIVmac239	2871	G	A	1.40593	Pol	PolE130K	MHC-II-Supertope
30418	68-1.2	DPC 28-35	SIVmac239	9472	A	G	3.73972	Env, Nef	EnvR871R, NefD47G	MHC-II-Supertope
30418	68-1.2	DPC 28-35	SIVmac239	2607	T	G	1.99566	Gag, Pol	GagG433G, PolF42V	Other - Non-synonymous
30418	68-1.2	DPC 28-35	SIVmac239	6646	C	T	1.18035	Tat, vpR	TatP30L, vpRS80S	Known MHC-Ia
30418	68-1.2	DPC 28-35	SIVmac239	9475	A	G	1.14533	Env, Nef	EnvQ872Q, NefK48R	MHC-II-Supertope
30418	68-1.2	DPC 28-35	SIVmac239	3299	G	A	1.07586	Pol	PolK272K	Other - Synonymous
30418	68-1.2	DPC 28-35	SIVmac239	6684	C	A	1.89094	Tat, vpR	TatL43I, vpRA93D	MHC-II-Supertope
30418	68-1.2	DPC 28-35	SIVmac239	6649	A	G	1.02015	Tat, vpR	TatE31G, vpRR81R	Known MHC-Ia
30418	68-1.2	DPC 28-35	SIVmac239	1770	A	G	3.91692	Gag	GagL154L	Known MHC-Ia
30418	68-1.2	DPC 28-35	SIVmac239	2620	G	T	1.06742			Other - Non-synonymous
30418	68-1.2	DPC 28-35	SIVmac239	7947	A	G	1.02574	Env	EnvK363R	Known MHC-Ia
30418	68-1.2	DPC 28-35	SIVmac239	8071	G	A	2.17268	Env	EnvM404I	Other - Non-synonymous
30418	68-1.2	DPC 28-35	SIVmac239	9487	C	T	5.35866	Env, Nef	EnvL876L, NefS52L	Known MHC-Ia
30418	68-1.2	DPC 28-35	SIVmac239	4178	G	A	1.16219	Pol	PolK565K	Other - Synonymous
30418	68-1.2	DPC 28-35	SIVmac239	8861	G	A	1.74927	Env	EnvE668K	Other - Non-synonymous
30418	68-1.2	DPC 28-35	SIVmac239	9478	G	A	3.44122	Env, Nef	EnvG873G, NefG49D	MHC-II-Supertope
30418	68-1.2	DPC 28-35	SIVmac239	6659	C	A	5.90247	Tat, vpR	TatN34K, vpRP85T	Known MHC-Ia
30418	68-1.2	DPC 28-35	SIVmac239	6659	C	T	1.72261	Tat, vpR	TatN34N, vpRP85S	Known MHC-Ia
30418	68-1.2	DPC 28-35	SIVmac239	3192	G	A	1.22603	Pol	PolE237K	Other - Non-synonymous
30418	68-1.2	DPC 28-35	SIVmac239	2658	T	C	1.02188	Gag, Pol	GagA450A, PolS59P	Known MHC-Ia
30418	68-1.2	DPC 28-35	SIVmac239	8657	T	C	1.18297	Env	EnvL600L	Other - Synonymous
30418	68-1.2	DPC 28-35	SIVmac239	9489	C	T	2.65411	Env, Nef	EnvT877I, NefL53F	Other - Non-synonymous
30418	68-1.2	DPC 28-35	SIVmac239	1348	G	A	1.06943	Gag	GagD14N	Other - Non-synonymous
30418	68-1.2	DPC 28-35	SIVmac239	4671	G	A	2.51572	Pol	PolE730K	Other - Non-synonymous
30418	68-1.2	DPC 28-35	SIVmac239	6634	A	G	1.66038	Tat, vpR	TatD26G, vpRG76G	Other - Non-synonymous
30418	68-1.2	DPC 28-35	SIVmac239	4845	G	A	1.58812	Pol	PolE788K	Known MHC-Ia
30418	68-1.2	DPC 28-35	SIVmac239	9110	A	G	76.0398	Env, Rev, Tat	EnvR751G, RevK40R, TatK115K	Suboptimal NT
30418	68-1.2	DPC 28-35	SIVmac239	9530	G	A	1.92189	Nef	NefM66I	Other - Non-synonymous
30418	68-1.2	DPC 28-35	SIVmac239	3824	G	A	1.02326	Pol	PolW447*	MHC-E-Supertope
30418	68-1.2	DPC 28-35	SIVmac239	6636	G	A	1.78196	Tat, vpR	TatA27T, vpRC77Y	Other - Non-synonymous
30418	68-1.2	DPC 28-35	SIVmac239	7268	A	G	1.95977	Env	EnvT137A	Other - Non-synonymous
30418	68-1.2	DPC 28-35	SIVmac239	2631	A	G	1.09133			Other - Non-synonymous
30418	68-1.2	DPC 28-35	SIVmac239	6673	T	C	4.23221	Tat, vpR	TatI39T, vpRN89N	MHC-II-Supertope
30418	68-1.2	DPC 28-35	SIVmac239	6458	G	A	2.17151	vpR	vpRE18K	Known MHC-Ia
30418	68-1.2	DPC 28-35	SIVmac239	3421	G	A	1.25548	Pol	PolR313K	Other - Non-synonymous
30418	68-1.2	DPC 28-35	SIVmac239	3213	G	A	1.31436	Pol	PolE244K	Other - Non-synonymous
30418	68-1.2	DPC 28-35	SIVmac239	9564	G	A	1.18349	Nef	NefE78K	MHC-II-Supertope
30418	68-1.2	DPC 28-35	SIVmac239	6695	T	C	1.7881	Tat, vpR	TatP46P, vpRS97P	MHC-II-Supertope
30418	68-1.2	DPC 28-35	SIVmac239	6667	A	G	2.10753	Tat, vpR	TatE37G, vpRG87G	MHC-II-Supertope
30418	68-1.2	DPC 28-35	SIVmac239	9469	T	C	2.09319	Env, Nef	EnvI870I, NefL46S	MHC-II-Supertope
30418	68-1.2	DPC 28-35	SIVmac239	7899	G	A	1.68282	Env	EnvG347E	Other - Non-synonymous
30418	68-1.2	DPC 28-35	SIVmac239	3804	G	A	1.554	Pol	PolE441K	MHC-E-Supertope
30418	68-1.2	DPC 28-35	SIVmac239	5235	G	A	2.116	Pol	PolV918M	Other - Non-synonymous
30418	68-1.2	DPC 28-35	SIVmac239	2644	A	C	1.0742			Other - Non-synonymous
30418	68-1.2	DPC 28-35	SIVmac239	6330	G	A	2.11228	vpX	vpXR88K	Other - Non-synonymous
28838	68-1.2	DPC 28-35	SIVmac239	8012	G	A	1.25848	Env	EnvD385N	Other - Non-synonymous
28838	68-1.2	DPC 28-35	SIVmac239	6998	A	C	1.20724	Env	EnvK47Q	Other - Non-synonymous
28838	68-1.2	DPC 28-35	SIVmac239	9609	g	G	99.3485	Nef	NefE93E	Other - Synonymous
28838	68-1.2	DPC 28-35	SIVmac239	9085	A	C	1.33661	Env, Rev, Tat	EnvA742A, RevT32P, TatH107P	MHC-II-Supertope
28838	68-1.2	DPC 28-35	SIVmac239	2627	G	T	1.03964	Gag, Pol	GagW440L, PolM48I	Other - Non-synonymous
28838	68-1.2	DPC 28-35	SIVmac239	6815	G	A	1.1545	Rev, Tat	RevR11Q, TatP86P	Other - Non-synonymous
28838	68-1.2	DPC 28-35	SIVmac239	8458	G	A	1.53297	Env	EnvL533L	Other - Synonymous
28838	68-1.2	DPC 28-35	SIVmac239	8497	G	A	98.9651	Env	EnvA546A	Other - Synonymous
28838	68-1.2	DPC 28-35	SIVmac239	2076	C	T	99.3665	Gag	GagP256P	Known MHC-Ia
28838	68-1.2	DPC 28-35	SIVmac239	4834	G	A	2.06615	Pol	PolS784N	Known MHC-Ia
28838	68-1.2	DPC 28-35	SIVmac239	8088	G	A	1.24023	Env	EnvW410*	Other - Non-synonymous
28838	68-1.2	DPC 28-35	SIVmac239	2607	T	G	2.01121	Gag, Pol	GagG433G, PolF42V	Other - Non-synonymous
28838	68-1.2	DPC 28-35	SIVmac239	2379	G	A	1.34385	Gag	GagP357P	Other - Synonymous
28838	68-1.2	DPC 28-35	SIVmac239	6977	A	G	3.10652	Env	EnvI40V	Other - Non-synonymous
28838	68-1.2	DPC 28-35	SIVmac239	2620	G	T	1.23743	Gag, Pol	GagG438C, PolW46L	Other - Non-synonymous
28838	68-1.2	DPC 28-35	SIVmac239	2658	T	C	1.0849	Gag, Pol	GagA450A, PolS59P	Known MHC-Ia
28838	68-1.2	DPC 28-35	SIVmac239	7080	G	A	1.68374	Env	EnvS74N	Other - Non-synonymous
28838	68-1.2	DPC 28-35	SIVmac239	9110	A	G	11.9826	Env, Rev, Tat	EnvR751G, RevK40R, TatK115K	Suboptimal NT
28838	68-1.2	DPC 28-35	SIVmac239	7268	A	G	1.24855	Env	EnvT137A	Other - Non-synonymous
28838	68-1.2	DPC 28-35	SIVmac239	7058	G	A	6.21066	Env	EnvV67M	Other - Non-synonymous
28838	68-1.2	DPC 28-35	SIVmac239	3804	G	A	1.25716	Pol	PolE441K	MHC-E-Supertope
28838	68-1.2	DPC 28-35	SIVmac239	2418	G	A	25.7183	Gag	GagE370E	Other - Synonymous
28838	68-1.2	DPC 28-35	SIVmac239	2644	A	C	1.10118	Gag, Pol	GagN446H, PolQ54P	Known MHC-Ia
28838	68-1.2	DPC 28-35	SIVmac239	6330	G	A	1.56103	vpX	vpXR88K	Other - Non-synonymous
28833	68-1.2	DPC 28-35	SIVmac239	9609	g	G	99.6862	Nef	NefE93E	Other - Synonymous
28833	68-1.2	DPC 28-35	SIVmac239	7273	A	T	1.52237	Env	EnvA138G	Other - Non-synonymous
28833	68-1.2	DPC 28-35	SIVmac239	10046	C	T	2.05377	Nef	NefG238G	MHC-E-Supertope
28833	68-1.2	DPC 28-35	SIVmac239	7272	C	G	1.45695	Env	EnvA138G	Other - Non-synonymous
28833	68-1.2	DPC 28-35	SIVmac239	4290	G	A	1.48084	Pol	PolD603N	Other - Non-synonymous
28833	68-1.2	DPC 28-35	SIVmac239	7276	A	T	1.55229	Env	EnvS139S	Other - Synonymous
28833	68-1.2	DPC 28-35	SIVmac239	9437	G	A	56.95	Env, Nef	EnvG860R, NefV35V	Other - Non-synonymous
28833	68-1.2	DPC 28-35	SIVmac239	9110	A	G	19.7536	Env, Rev, Tat	EnvR751G, RevK40R, TatK115K	Suboptimal NT
28833	68-1.2	DPC 28-35	SIVmac239	7268	A	G	1.94822	Env	EnvT137A	Other - Non-synonymous
28833	68-1.2	DPC 28-35	SIVmac239	9710	G	A	2.02691	Nef	NefK126K	Known MHC-Ia
29557	Unvac.	DPC 28-35	SIVmac239	6997	C	T	2.48319	Env	EnvT46T	Other - Synonymous
29557	Unvac.	DPC 28-35	SIVmac239	9609	g	G	99.4019	Nef	NefE93E	Other - Synonymous
29557	Unvac.	DPC 28-35	SIVmac239	9085	A	C	1.18592	Env, Rev, Tat	EnvA742A, RevT32P, TatH107P	MHC-II-Supertope
29557	Unvac.	DPC 28-35	SIVmac239	7273	A	T	1.26594	Env	EnvA138G	Other - Non-synonymous
29557	Unvac.	DPC 28-35	SIVmac239	7272	C	G	1.26111	Env	EnvA138G	Other - Non-synonymous
29557	Unvac.	DPC 28-35	SIVmac239	6988	T	C	7.57551	Env	EnvF43F	Other - Synonymous
29557	Unvac.	DPC 28-35	SIVmac239	9163	T	C	98.9652	Env, Rev	EnvY768Y, RevY58H	Known MHC-Ia
29557	Unvac.	DPC 28-35	SIVmac239	6994	A	G	1.12341	Env	EnvA45A	Other - Synonymous
29557	Unvac.	DPC 28-35	SIVmac239	7276	A	T	1.37763	Env	EnvS139S	Other - Synonymous
29557	Unvac.	DPC 28-35	SIVmac239	6979	T	C	33.8945	Env	EnvI40I	Other - Synonymous
29557	Unvac.	DPC 28-35	SIVmac239	8875	G	A	1.26371	Env	EnvL672L	Other - Synonymous
29557	Unvac.	DPC 28-35	SIVmac239	6874	G	A	2.35849	Env	EnvG5G	Other - Synonymous
29557	Unvac.	DPC 28-35	SIVmac239	6978	T	C	2.88951	Env	EnvI40T	Other - Non-synonymous
29557	Unvac.	DPC 28-35	SIVmac239	2607	T	G	2.20043	Gag, Pol	GagG433G, PolF42V	Other - Non-synonymous
29557	Unvac.	DPC 28-35	SIVmac239	6976	A	G	11.4215	Env	EnvT39T	Other - Synonymous
29557	Unvac.	DPC 28-35	SIVmac239	3119	A	G	11.1471	Pol	PolK212K	MHC-II-Supertope
29557	Unvac.	DPC 28-35	SIVmac239	9110	A	G	2.16295	Env, Rev, Tat	EnvR751G, RevK40R, TatK115K	Suboptimal NT
29557	Unvac.	DPC 28-35	SIVmac239	7268	A	G	2.12505	Env	EnvT137A	Other - Non-synonymous
29557	Unvac.	DPC 28-35	SIVmac239	7058	G	A	2.13742	Env	EnvV67M	Other - Non-synonymous
29557	Unvac.	DPC 28-35	SIVmac239	6973	G	A	14.3065	Env	EnvA38A	Other - Synonymous
29557	Unvac.	DPC 28-35	SIVmac239	6330	G	A	1.2742	vpX	vpXR88K	Other - Non-synonymous
29557	Unvac.	DPC 28-35	SIVmac239	6982	C	T	2.50253	Env	EnvP41P	Other - Synonymous
28938	68-1.2	DPC 28-35	SIVmac239	9609	g	G	99.451	Nef	NefE93E	Other - Synonymous
28938	68-1.2	DPC 28-35	SIVmac239	2997	G	A	1.03249	Pol	PolE172K	MHC-E-Supertope
28938	68-1.2	DPC 28-35	SIVmac239	9085	A	C	1.10268	Env, Rev, Tat	EnvA742A, RevT32P, TatH107P	MHC-II-Supertope
28938	68-1.2	DPC 28-35	SIVmac239	9832	A	T	3.29539	Nef	NefY167F	Known MHC-Ia
28938	68-1.2	DPC 28-35	SIVmac239	7402	A	G	1.38416	Env	EnvK181K	Other - Synonymous
28938	68-1.2	DPC 28-35	SIVmac239	7273	A	T	1.07325	Env	EnvA138G	Other - Non-synonymous
28938	68-1.2	DPC 28-35	SIVmac239	2860	G	A	46.3132	Pol	PolG126E	MHC-II-Supertope
28938	68-1.2	DPC 28-35	SIVmac239	3709	T	C	45.5401	Pol	PolV409A	Other - Non-synonymous
28938	68-1.2	DPC 28-35	SIVmac239	7272	C	G	1.01285	Env	EnvA138G	Other - Non-synonymous
28938	68-1.2	DPC 28-35	SIVmac239	2426	C	A	1.05271	Gag	GagA373E	Known MHC-Ia
28938	68-1.2	DPC 28-35	SIVmac239	2004	A	C	1.62703	Gag	GagS232S	Other - Synonymous
28938	68-1.2	DPC 28-35	SIVmac239	9826	T	C	25.087	Nef	NefI165T	Known MHC-Ia
28938	68-1.2	DPC 28-35	SIVmac239	7276	A	T	1.09328	Env	EnvS139S	Other - Synonymous
28938	68-1.2	DPC 28-35	SIVmac239	8875	G	A	1.15148	Env	EnvL672L	Other - Synonymous
28938	68-1.2	DPC 28-35	SIVmac239	5905	T	C	5.86285	Vif	VifY104H	Known MHC-Ia
28938	68-1.2	DPC 28-35	SIVmac239	2607	T	G	2.05538	Gag, Pol	GagG433G, PolF42V	Other - Non-synonymous
28938	68-1.2	DPC 28-35	SIVmac239	8266	C	T	1.20678	Env	EnvN469N	Other - Synonymous
28938	68-1.2	DPC 28-35	SIVmac239	2658	T	C	1.24673	Gag, Pol	GagA450A, PolS59P	Known MHC-Ia
28938	68-1.2	DPC 28-35	SIVmac239	9110	A	G	82.5371	Env, Rev, Tat	EnvR751G, RevK40R, TatK115K	Suboptimal NT
28938	68-1.2	DPC 28-35	SIVmac239	7268	A	G	1.73805	Env	EnvT137A	Other - Non-synonymous
28938	68-1.2	DPC 28-35	SIVmac239	9827	T	G	57.4265	Nef	NefI165M	Known MHC-Ia
28938	68-1.2	DPC 28-35	SIVmac239	1391	A	G	1.00701	Gag	GagK28R	Other - Non-synonymous
28938	68-1.2	DPC 28-35	SIVmac239	9814	C	T	8.45284	Nef	NefS161L	Known MHC-Ia
28819	68-1	DPC 28-35	SIVmac239	9609	g	G	99.2351	Nef	NefE93E	Other - Synonymous
28819	68-1	DPC 28-35	SIVmac239	6490	A	G	3.42698	vpR	vpRK28K	Other - Synonymous
28819	68-1	DPC 28-35	SIVmac239	9368	G	A	1.76423	Env, Nef	EnvV837I, NefP12P	MHC-E-Supertope
28819	68-1	DPC 28-35	SIVmac239	9085	A	C	1.27606	Env, Rev, Tat	EnvA742A, RevT32P, TatH107P	MHC-II-Supertope
28819	68-1	DPC 28-35	SIVmac239	5686	T	C	2.03555	Vif	VifY31H	Other - Non-synonymous
28819	68-1	DPC 28-35	SIVmac239	5275	G	A	89.5432	Pol	PolR931K	Other - Non-synonymous
28819	68-1	DPC 28-35	SIVmac239	9040	C	A	1.31936	Env	EnvS727S	Known MHC-Ia
28819	68-1	DPC 28-35	SIVmac239	5510	G	A	2.55227			Other - Non-synonymous
28819	68-1	DPC 28-35	SIVmac239	3077	G	A	87.6332	Pol	PolL198L	Other - Synonymous
28819	68-1	DPC 28-35	SIVmac239	3227	G	A	84.9756	Pol	PolK248K	Other - Synonymous
28819	68-1	DPC 28-35	SIVmac239	5534	C	T	1.51478	Pol	PolI1017I	Other - Synonymous
28819	68-1	DPC 28-35	SIVmac239	9826	T	G	2.35997	Nef	NefI165S	Known MHC-Ia
28819	68-1	DPC 28-35	SIVmac239	9826	T	C	42.1382	Nef	NefI165T	Known MHC-Ia
28819	68-1	DPC 28-35	SIVmac239	9826	T	A	6.34063	Nef	NefI165E, NefI165N	Known MHC-Ia
28819	68-1	DPC 28-35	SIVmac239	2607	T	G	2.34139	Gag, Pol	GagG433G, PolF42V	Other - Non-synonymous
28819	68-1	DPC 28-35	SIVmac239	4223	G	A	6.21941	Pol	PolQ580Q	Other - Synonymous
28819	68-1	DPC 28-35	SIVmac239	5522	A	G	6.87248	Pol	PolE1013E	Other - Synonymous
28819	68-1	DPC 28-35	SIVmac239	9027	C	A	1.29847	Env	EnvP723Q	Known MHC-Ia
28819	68-1	DPC 28-35	SIVmac239	2620	G	T	2.03025	Gag, Pol	GagG438C, PolW46L	Other - Non-synonymous
28819	68-1	DPC 28-35	SIVmac239	2462	G	A	5.58859	Gag	GagR385K	Other - Non-synonymous
28819	68-1	DPC 28-35	SIVmac239	3156	G	A	84.185	Pol	PolD225N	Other - Non-synonymous
28819	68-1	DPC 28-35	SIVmac239	9440	A	G	1.05561	Env, Nef	EnvR861G, NefE36E	Other - Non-synonymous
28819	68-1	DPC 28-35	SIVmac239	5615	G	T	1.32047	Pol, Vif	PolV1044V, VifW7L	Other - Non-synonymous
28819	68-1	DPC 28-35	SIVmac239	9110	A	G	1.31852	Env, Rev, Tat	EnvR751G, RevK40R, TatK115K	Suboptimal NT
28819	68-1	DPC 28-35	SIVmac239	7058	G	A	1.39313	Env	EnvV67M	Other - Non-synonymous
28819	68-1	DPC 28-35	SIVmac239	9827	T	G	6.14557	Nef	NefI165E, NefI165M	Known MHC-Ia
28819	68-1	DPC 28-35	SIVmac239	5459	C	A	1.5336	Pol	PolV992V	Other - Synonymous
28819	68-1	DPC 28-35	SIVmac239	9814	C	T	4.80684	Nef	NefS161L	Known MHC-Ia
28819	68-1	DPC 28-35	SIVmac239	5435	C	T	5.29141	Pol	PolN984N	Other - Synonymous
28096	68-1.2	DPC 28-35	SIVmac239	9137	A	G	1.09407	Env, Rev, Tat	EnvS760G, RevQ49R, TatT124T	MHC-E-Supertope
28096	68-1.2	DPC 28-35	SIVmac239	8118	A	-	1.27288	Env	EnvK420-	Other - Non-synonymous
28096	68-1.2	DPC 28-35	SIVmac239	8192	G	A	1.27781	Env	EnvG445S	Other - Non-synonymous
28096	68-1.2	DPC 28-35	SIVmac239	4574	G	A	3.48428	Pol	PolG697G	Known MHC-Ia
28096	68-1.2	DPC 28-35	SIVmac239	9609	g	G	99.7497	Nef	NefE93E	Other - Synonymous
28096	68-1.2	DPC 28-35	SIVmac239	8119	G	-	1.21048	Env	EnvK420-	Other - Non-synonymous
28096	68-1.2	DPC 28-35	SIVmac239	9560	G	A	5.84702	Nef	NefE76E	MHC-II-Supertope
28096	68-1.2	DPC 28-35	SIVmac239	9365	G	A	1.92967	Env, Nef	EnvA836T, NefR11R	MHC-E-Supertope
28096	68-1.2	DPC 28-35	SIVmac239	9597	G	A	1.11273	Nef	NefD89N	MHC-E-Supertope
28096	68-1.2	DPC 28-35	SIVmac239	4297	G	A	1.05038	Pol	PolW605*	Known MHC-Ia
28096	68-1.2	DPC 28-35	SIVmac239	8117	A	-	1.2858	Env	EnvK420-	Other - Non-synonymous
28096	68-1.2	DPC 28-35	SIVmac239	2997	G	A	1.58814	Pol	PolE172K	MHC-E-Supertope
28096	68-1.2	DPC 28-35	SIVmac239	7872	G	A	1.49053	Env	EnvR338K	Other - Non-synonymous
28096	68-1.2	DPC 28-35	SIVmac239	9556	A	C	1.64354	Nef	NefE75T	MHC-II-Supertope
28096	68-1.2	DPC 28-35	SIVmac239	9368	G	A	2.17476	Env, Nef	EnvV837I, NefP12P	MHC-E-Supertope
28096	68-1.2	DPC 28-35	SIVmac239	8116	G	A	1.0632	Env	EnvQ419Q	Other - Synonymous
28096	68-1.2	DPC 28-35	SIVmac239	8116	G	-	5.02067	Env	EnvQ419-	Other - Non-synonymous
28096	68-1.2	DPC 28-35	SIVmac239	6487	G	A	5.61724	vpR	vpRL27L	Other - Synonymous
28096	68-1.2	DPC 28-35	SIVmac239	2304	G	A	1.03436	Gag	GagK332K	Other - Synonymous
28096	68-1.2	DPC 28-35	SIVmac239	8803	A	G	1.69544	Env	EnvE648E	Other - Synonymous
28096	68-1.2	DPC 28-35	SIVmac239	8524	A	G	1.31874	Env	EnvR555R	Other - Synonymous
28096	68-1.2	DPC 28-35	SIVmac239	8536	T	C	2.2027	Env	EnvA559A	Other - Synonymous
28096	68-1.2	DPC 28-35	SIVmac239	9928	A	G	1.50995	Nef	NefQ199R	Known MHC-Ia
28096	68-1.2	DPC 28-35	SIVmac239	6802	G	A	6.91421	Rev, Tat	RevE7K, TatR82K	Other - Non-synonymous
28096	68-1.2	DPC 28-35	SIVmac239	1788	G	A	1.00129	Gag	GagL160L	Other - Synonymous
28096	68-1.2	DPC 28-35	SIVmac239	2768	G	A	3.73753	Gag, Pol	GagS487N, PolK95K	MHC-E-Supertope
28096	68-1.2	DPC 28-35	SIVmac239	4304	G	A	1.08038	Pol	PolQ607Q	Known MHC-Ia
28096	68-1.2	DPC 28-35	SIVmac239	9939	T	C	1.37625	Nef	NefW203R	Known MHC-Ia
28096	68-1.2	DPC 28-35	SIVmac239	8101	G	C	1.52661	Env	EnvR414S	Other - Non-synonymous
28096	68-1.2	DPC 28-35	SIVmac239	10007	A	G	2.35962	Nef	NefA225A	Known MHC-Ia
28096	68-1.2	DPC 28-35	SIVmac239	2724	C	T	3.00605	Gag, Pol	GagN472N, PolL81L	Other - Synonymous
28096	68-1.2	DPC 28-35	SIVmac239	5831	A	G	1.21616	Vif	VifK79R	Other - Non-synonymous
28096	68-1.2	DPC 28-35	SIVmac239	9508	A	G	1.49678	Nef	NefK59R	Other - Non-synonymous
28096	68-1.2	DPC 28-35	SIVmac239	3322	G	A	1.16847	Pol	PolR280K	MHC-E-Supertope
28096	68-1.2	DPC 28-35	SIVmac239	6639	T	C	94.9774	Tat, vpR	TatS28P, vpRI78T	Known MHC-Ia
28096	68-1.2	DPC 28-35	SIVmac239	2130	T	C	2.70977	Gag	GagC274C	Other - Synonymous
28096	68-1.2	DPC 28-35	SIVmac239	9544	G	A	25.6703	Nef	NefR71K	Other - Non-synonymous
28096	68-1.2	DPC 28-35	SIVmac239	7974	A	G	1.22765	Env	EnvN372S	Other - Non-synonymous
28096	68-1.2	DPC 28-35	SIVmac239	8283	G	A	2.14342	Env	EnvG475E	Other - Non-synonymous
28096	68-1.2	DPC 28-35	SIVmac239	7737	G	A	2.46479	Env	EnvR293K	Other - Non-synonymous
28096	68-1.2	DPC 28-35	SIVmac239	3323	A	G	3.13948	Pol	PolR280R	MHC-E-Supertope
28096	68-1.2	DPC 28-35	SIVmac239	8106	C	-	5.93245	Env	EnvT416-, EnvT416X	Other - Non-synonymous
28096	68-1.2	DPC 28-35	SIVmac239	5139	G	A	1.47259	Pol	PolA886T	Other - Non-synonymous
28096	68-1.2	DPC 28-35	SIVmac239	3971	T	G	1.03818	Pol	PolT496T	Other - Synonymous
28096	68-1.2	DPC 28-35	SIVmac239	3980	G	A	2.53982	Pol	PolE499E	Other - Synonymous
28096	68-1.2	DPC 28-35	SIVmac239	3961	G	A	1.00515	Pol	PolG493E	Other - Non-synonymous
28096	68-1.2	DPC 28-35	SIVmac239	8757	A	G	3.02184	Env	EnvN633S	Other - Non-synonymous
28096	68-1.2	DPC 28-35	SIVmac239	8111	A	-	4.98168	Env	EnvN418-	Other - Non-synonymous
28096	68-1.2	DPC 28-35	SIVmac239	9355	G	A	2.19022	Env, Nef	EnvE832E, NefR8K	Known MHC-Ia
28096	68-1.2	DPC 28-35	SIVmac239	8111	A	G	3.17949	Env	EnvN418D	Other - Non-synonymous
28096	68-1.2	DPC 28-35	SIVmac239	9139	C	T	5.38751	Env, Rev, Tat	EnvS760S, RevL50F, TatA125V	MHC-E-Supertope
28096	68-1.2	DPC 28-35	SIVmac239	5839	C	T	2.11739	Vif	VifL82F	Other - Non-synonymous
28096	68-1.2	DPC 28-35	SIVmac239	7009	T	C	5.71594	Env	EnvD50D	Other - Synonymous
28096	68-1.2	DPC 28-35	SIVmac239	9555	G	A	50.457	Nef	NefE75K, NefE75T	MHC-II-Supertope
28096	68-1.2	DPC 28-35	SIVmac239	7973	A	G	2.24406	Env	EnvN372D	Other - Non-synonymous
28096	68-1.2	DPC 28-35	SIVmac239	5691	A	G	4.71183	Vif	VifK32K	Other - Synonymous
28096	68-1.2	DPC 28-35	SIVmac239	8445	T	C	33.7497	Env	EnvV529A	Known MHC-Ia
28096	68-1.2	DPC 28-35	SIVmac239	8107	A	-	5.77666	Env	EnvT416-	Other - Non-synonymous
28096	68-1.2	DPC 28-35	SIVmac239	8390	G	A	30.898	Env	EnvD511N	Other - Non-synonymous
28096	68-1.2	DPC 28-35	SIVmac239	5845	A	G	8.36718	Vif	VifT84A	Other - Non-synonymous
28096	68-1.2	DPC 28-35	SIVmac239	7989	A	G	4.02914	Env	EnvN377S	Other - Non-synonymous
28096	68-1.2	DPC 28-35	SIVmac239	8095	A	G	1.69927	Env	EnvE412E	Other - Synonymous
28096	68-1.2	DPC 28-35	SIVmac239	2737	G	A	3.33272	Gag, Pol	GagG477S, PolG85E	Other - Non-synonymous
28096	68-1.2	DPC 28-35	SIVmac239	8110	T	-	5.08124	Env	EnvA417-, EnvA417X	Other - Non-synonymous
28096	68-1.2	DPC 28-35	SIVmac239	6003	G	A	3.38673	Vif	VifR136R	Known MHC-Ia
28096	68-1.2	DPC 28-35	SIVmac239	8108	G	-	5.70883	Env	EnvA417-, EnvA417X	Other - Non-synonymous
28096	68-1.2	DPC 28-35	SIVmac239	8108	G	A	27.6783	Env	EnvA417T	Other - Non-synonymous
28096	68-1.2	DPC 28-35	SIVmac239	9111	G	A	2.9531	Env, Rev, Tat	EnvR751E, RevK40R, TatE116K	MHC-II-Supertope
28096	68-1.2	DPC 28-35	SIVmac239	7321	G	A	4.19426	Env	EnvQ154Q	Other - Synonymous
28096	68-1.2	DPC 28-35	SIVmac239	4394	G	A	5.42487	Pol	PolV637V	Other - Synonymous
28096	68-1.2	DPC 28-35	SIVmac239	9917	G	A	78.7548	Nef	NefM195I	Known MHC-Ia
28096	68-1.2	DPC 28-35	SIVmac239	8099	A	G	3.49281	Env	EnvR414G	Other - Non-synonymous
28096	68-1.2	DPC 28-35	SIVmac239	8336	G	A	1.31918	Env	EnvE493K	Other - Non-synonymous
28096	68-1.2	DPC 28-35	SIVmac239	8105	A	G	3.14696	Env	EnvT416A	Other - Non-synonymous
28096	68-1.2	DPC 28-35	SIVmac239	8105	A	-	5.66452	Env	EnvT416-	Other - Non-synonymous
28096	68-1.2	DPC 28-35	SIVmac239	6483	A	G	4.89276	vpR	vpRE26G	Other - Non-synonymous
28096	68-1.2	DPC 28-35	SIVmac239	8112	A	-	5.29403	Env	EnvN418-, EnvN418X	Other - Non-synonymous
28096	68-1.2	DPC 28-35	SIVmac239	8112	A	G	1.97976	Env	EnvN418S	Other - Non-synonymous
28096	68-1.2	DPC 28-35	SIVmac239	8458	G	A	3.22441	Env	EnvL533L	Other - Synonymous
28096	68-1.2	DPC 28-35	SIVmac239	8677	G	A	3.99023	Env	EnvL606L	Other - Synonymous
28096	68-1.2	DPC 28-35	SIVmac239	9037	T	C	2.37074	Env	EnvS726S	Known MHC-Ia
28096	68-1.2	DPC 28-35	SIVmac239	5830	A	G	14.4007	Vif	VifK79E	Other - Non-synonymous
28096	68-1.2	DPC 28-35	SIVmac239	8938	T	C	1.20272	Env	EnvY693Y	Other - Synonymous
28096	68-1.2	DPC 28-35	SIVmac239	7878	A	G	1.78968	Env	EnvK340R	Other - Non-synonymous
28096	68-1.2	DPC 28-35	SIVmac239	3227	G	A	3.14528	Pol	PolK248K	Other - Synonymous
28096	68-1.2	DPC 28-35	SIVmac239	7982	A	C	1.27831	Env	EnvK375Q	Other - Non-synonymous
28096	68-1.2	DPC 28-35	SIVmac239	7982	A	G	1.30074	Env	EnvK375E	Other - Non-synonymous
28096	68-1.2	DPC 28-35	SIVmac239	9248	A	G	2.01579	Env, Rev	EnvI797V, RevD86G	MHC-II-Supertope
28096	68-1.2	DPC 28-35	SIVmac239	3314	C	T	2.47328	Pol	PolN277N	MHC-E-Supertope
28096	68-1.2	DPC 28-35	SIVmac239	7421	T	C	6.75862	Env	EnvY188H	Other - Non-synonymous
28096	68-1.2	DPC 28-35	SIVmac239	9841	C	T	90.7864	Nef	NefT170I	Known MHC-Ia
28096	68-1.2	DPC 28-35	SIVmac239	2298	T	C	1.47194	Gag	GagD330D	Other - Synonymous
28096	68-1.2	DPC 28-35	SIVmac239	2043	A	G	1.19882	Gag	GagE245E	Other - Synonymous
28096	68-1.2	DPC 28-35	SIVmac239	9826	T	C	9.30674	Nef	NefI165T	Known MHC-Ia
28096	68-1.2	DPC 28-35	SIVmac239	9359	G	A	7.12657	Env, Nef	EnvV834I, NefR9R	MHC-E-Supertope
28096	68-1.2	DPC 28-35	SIVmac239	4072	G	A	3.20769	Pol	PolG530D	Other - Non-synonymous
28096	68-1.2	DPC 28-35	SIVmac239	7643	T	C	6.84126	Env	EnvS262P	Other - Non-synonymous
28096	68-1.2	DPC 28-35	SIVmac239	8114	C	-	5.15845	Env	EnvQ419-	Other - Non-synonymous
28096	68-1.2	DPC 28-35	SIVmac239	6968	A	G	6.79669	Env	EnvN37D	Other - Non-synonymous
28096	68-1.2	DPC 28-35	SIVmac239	8280	A	G	1.33027	Env	EnvD474G	Other - Non-synonymous
28096	68-1.2	DPC 28-35	SIVmac239	9894	G	A	3.25112	Nef	NefE188K	Other - Non-synonymous
28096	68-1.2	DPC 28-35	SIVmac239	8875	G	A	3.522	Env	EnvL672L	Other - Synonymous
28096	68-1.2	DPC 28-35	SIVmac239	7296	A	G	3.66915	Env	EnvN146S	Other - Non-synonymous
28096	68-1.2	DPC 28-35	SIVmac239	6190	A	G	3.11938	Vif, vpX	VifK199E, vpXP41P	Other - Non-synonymous
28096	68-1.2	DPC 28-35	SIVmac239	5205	G	A	3.6159	Pol	PolV908I	Other - Non-synonymous
28096	68-1.2	DPC 28-35	SIVmac239	9350	C	T	4.77609	Env, Nef	EnvH831Y, NefS6S	Known MHC-Ia
28096	68-1.2	DPC 28-35	SIVmac239	2607	T	G	1.19023	Gag, Pol	GagG433G, PolF42V	Other - Non-synonymous
28096	68-1.2	DPC 28-35	SIVmac239	4788	T	C	2.78147	Pol	PolL769L	Other - Synonymous
28096	68-1.2	DPC 28-35	SIVmac239	2452	G	A	2.14286	Gag	GagA382T	Other - Non-synonymous
28096	68-1.2	DPC 28-35	SIVmac239	6238	T	C	5.73951	Vif, vpX	Vif*215R, vpXH57H	Other - Non-synonymous
28096	68-1.2	DPC 28-35	SIVmac239	3714	T	C	1.38861	Pol	PolL411L	Other - Synonymous
28096	68-1.2	DPC 28-35	SIVmac239	6684	C	T	4.17246	Tat, vpR	TatL43L, vpRA93V	MHC-II-Supertope
28096	68-1.2	DPC 28-35	SIVmac239	5982	A	G	1.54018	Vif	VifE129E	Known MHC-Ia
28096	68-1.2	DPC 28-35	SIVmac239	5856	G	A	1.23425	Vif	VifV87V	Other - Synonymous
28096	68-1.2	DPC 28-35	SIVmac239	6977	A	G	10.5353	Env	EnvI40V	Other - Non-synonymous
28096	68-1.2	DPC 28-35	SIVmac239	7994	A	G	3.33813	Env	EnvT379A	Other - Non-synonymous
28096	68-1.2	DPC 28-35	SIVmac239	9920	T	G	2.06396	Nef	NefH196Q	Known MHC-Ia
28096	68-1.2	DPC 28-35	SIVmac239	9920	T	A	1.70107	Nef	NefH196Q	Known MHC-Ia
28096	68-1.2	DPC 28-35	SIVmac239	8071	G	A	1.76282	Env	EnvM404I	Other - Non-synonymous
28096	68-1.2	DPC 28-35	SIVmac239	7195	A	G	6.86204	Env	EnvR112R	Other - Synonymous
28096	68-1.2	DPC 28-35	SIVmac239	3166	A	G	1.06444	Pol	PolK228R	Other - Non-synonymous
28096	68-1.2	DPC 28-35	SIVmac239	7995	C	T	5.04108	Env	EnvT379M	Other - Non-synonymous
28096	68-1.2	DPC 28-35	SIVmac239	8189	G	A	1.89645	Env	EnvV444I	Other - Non-synonymous
28096	68-1.2	DPC 28-35	SIVmac239	6084	A	G	3.7257	Vif, vpX	VifG163G, vpXE6G	Other - Non-synonymous
28096	68-1.2	DPC 28-35	SIVmac239	7001	A	G	12.5556	Env	EnvN48D	Other - Non-synonymous
28096	68-1.2	DPC 28-35	SIVmac239	6797	A	G	5.25633	Rev, Tat	RevE5G, TatR80R	Other - Non-synonymous
28096	68-1.2	DPC 28-35	SIVmac239	2313	G	A	1.05428	Gag	GagL335L	Other - Synonymous
28096	68-1.2	DPC 28-35	SIVmac239	3245	G	A	3.74455	Pol	PolQ254Q	Other - Synonymous
28096	68-1.2	DPC 28-35	SIVmac239	8109	C	-	5.69453	Env	EnvA417-, EnvA417X	Other - Non-synonymous
28096	68-1.2	DPC 28-35	SIVmac239	3950	G	A	2.68533	Pol	PolR489R	Other - Synonymous
28096	68-1.2	DPC 28-35	SIVmac239	9110	A	G	99.6672	Env, Rev, Tat	EnvR751E, EnvR751G, RevK40R, TatK115K	Suboptimal NT
28096	68-1.2	DPC 28-35	SIVmac239	9530	G	A	19.3622	Nef	NefM66I	Other - Non-synonymous
28096	68-1.2	DPC 28-35	SIVmac239	8004	G	A	1.17589	Env	EnvG382E	Other - Non-synonymous
28096	68-1.2	DPC 28-35	SIVmac239	6689	C	T	4.16362	Tat, vpR	TatY44Y, vpRP95S	MHC-II-Supertope
28096	68-1.2	DPC 28-35	SIVmac239	7990	T	G	1.7792	Env	EnvN377K	Other - Non-synonymous
28096	68-1.2	DPC 28-35	SIVmac239	7058	G	A	19.0393	Env	EnvV67M	Other - Non-synonymous
28096	68-1.2	DPC 28-35	SIVmac239	8635	G	A	2.96773	Env	EnvR592R	Other - Synonymous
28096	68-1.2	DPC 28-35	SIVmac239	8391	A	G	2.55495	Env	EnvD511G	Other - Non-synonymous
28096	68-1.2	DPC 28-35	SIVmac239	9360	T	C	1.03591	Env, Nef	EnvV834A, NefS10P	MHC-E-Supertope
28096	68-1.2	DPC 28-35	SIVmac239	4512	G	A	1.1022	Pol	PolE677K	Other - Non-synonymous
28096	68-1.2	DPC 28-35	SIVmac239	4316	C	T	1.78468	Pol	PolD611D	Known MHC-Ia
28096	68-1.2	DPC 28-35	SIVmac239	9423	C	G	5.05741	Env, Nef	EnvT855S, NefL31V	Other - Non-synonymous
28096	68-1.2	DPC 28-35	SIVmac239	1443	A	G	1.26642	Gag	GagG45G	Other - Synonymous
28096	68-1.2	DPC 28-35	SIVmac239	4019	G	A	1.29175	Pol	PolE512E	Known MHC-Ia
28096	68-1.2	DPC 28-35	SIVmac239	1476	A	G	2.40626	Gag	GagG56G	Other - Synonymous
28096	68-1.2	DPC 28-35	SIVmac239	4475	T	C	1.00102	Pol	PolY664Y	Other - Synonymous
28096	68-1.2	DPC 28-35	SIVmac239	9271	G	A	1.22842	Env, Rev	EnvR804R, RevA94T	Other - Non-synonymous
28096	68-1.2	DPC 28-35	SIVmac239	9916	T	C	2.2383	Nef	NefM195T	Known MHC-Ia
28096	68-1.2	DPC 28-35	SIVmac239	8848	G	A	1.95037	Env	EnvE663E	Other - Synonymous
28096	68-1.2	DPC 28-35	SIVmac239	4653	C	T	2.69369	Pol	PolL724L	Other - Synonymous
28096	68-1.2	DPC 28-35	SIVmac239	5952	G	A	2.51275	Vif	VifA119A	Other - Synonymous
28096	68-1.2	DPC 28-35	SIVmac239	9564	G	A	21.3747	Nef	NefE78K	MHC-II-Supertope
28096	68-1.2	DPC 28-35	SIVmac239	8113	C	-	5.17536	Env	EnvN418-, EnvN418X	Other - Non-synonymous
28096	68-1.2	DPC 28-35	SIVmac239	9082	G	A	1.9345	Env, Rev, Tat	EnvP741P, RevG31S, TatR106Q	MHC-II-Supertope
28096	68-1.2	DPC 28-35	SIVmac239	9351	A	G	1.33995	Env, Nef	EnvH831R, NefM7V	Known MHC-Ia
28096	68-1.2	DPC 28-35	SIVmac239	8104	T	-	1.78909	Env	EnvN415-, EnvN415X	Other - Non-synonymous
28096	68-1.2	DPC 28-35	SIVmac239	8102	A	G	15.2401	Env	EnvN415D	Other - Non-synonymous
28096	68-1.2	DPC 28-35	SIVmac239	5613	G	A	2.12574	Pol, Vif	PolV1044M, VifR6R	Other - Non-synonymous
28096	68-1.2	DPC 28-35	SIVmac239	8363	A	G	2.02053	Env	EnvI502V	Known MHC-Ia
28096	68-1.2	DPC 28-35	SIVmac239	6321	A	G	6.27651	vpX	vpXK85R	Other - Non-synonymous
28096	68-1.2	DPC 28-35	SIVmac239	5961	G	A	2.39255	Vif	VifV122V	Other - Synonymous
28096	68-1.2	DPC 28-35	SIVmac239	8115	A	-	4.92041	Env	EnvQ419-	Other - Non-synonymous
28096	68-1.2	DPC 28-35	SIVmac239	8248	G	A	1.09227	Env	EnvV463V	Other - Synonymous
28096	68-1.2	DPC 28-35	SIVmac239	9095	A	G	1.85575	Env, Rev, Tat	EnvR746G, RevQ35R, TatP110P	MHC-II-Supertope
28096	68-1.2	DPC 28-35	SIVmac239	8850	A	G	1.14843	Env	EnvK664R	Other - Non-synonymous
29484	68-1	DPC 28-35	SIVmac239	10058	A	G	6.02245	Nef	NefE242E	Other - Synonymous
29484	68-1	DPC 28-35	SIVmac239	9609	g	G	99.5185	Nef	NefE93E	Other - Synonymous
29484	68-1	DPC 28-35	SIVmac239	8941	A	G	2.08879	Env	EnvG694G	Other - Synonymous
29484	68-1	DPC 28-35	SIVmac239	4297	G	A	1.23975	Pol	PolW605*	Known MHC-Ia
29484	68-1	DPC 28-35	SIVmac239	2997	G	A	1.31365	Pol	PolE172K	MHC-E-Supertope
29484	68-1	DPC 28-35	SIVmac239	4151	G	A	1.14746	Pol	PolL556L	Other - Synonymous
29484	68-1	DPC 28-35	SIVmac239	9122	G	A	1.11906	Env, Rev, Tat	EnvE755K, RevR44K, TatE119E	MHC-II-Supertope
29484	68-1	DPC 28-35	SIVmac239	6342	A	G	7.07129	vpX	vpXE92G	Other - Non-synonymous
29484	68-1	DPC 28-35	SIVmac239	3322	G	A	1.28719	Pol	PolR280K	MHC-E-Supertope
29484	68-1	DPC 28-35	SIVmac239	6639	T	C	1.16646	Tat, vpR	TatS28P, vpRI78T	Known MHC-Ia
29484	68-1	DPC 28-35	SIVmac239	7402	A	G	1.01292	Env	EnvK181K	Other - Synonymous
29484	68-1	DPC 28-35	SIVmac239	7737	G	A	11.4727	Env	EnvR293K	Other - Non-synonymous
29484	68-1	DPC 28-35	SIVmac239	6638	A	G	30.5357	Tat, vpR	TatA27A, vpRI78V	Other - Non-synonymous
29484	68-1	DPC 28-35	SIVmac239	9555	G	A	1.1216	Nef	NefE75K	MHC-II-Supertope
29484	68-1	DPC 28-35	SIVmac239	3222	G	A	1.5232	Pol	PolE247K	Other - Non-synonymous
29484	68-1	DPC 28-35	SIVmac239	3311	G	A	1.7894	Pol	PolK276K	MHC-E-Supertope
29484	68-1	DPC 28-35	SIVmac239	9674	A	G	6.16124	Nef	NefK114K	Known MHC-Ia
29484	68-1	DPC 28-35	SIVmac239	6375	C	-	1.09066	vpX	vpXP103-	Known MHC-Ia
29484	68-1	DPC 28-35	SIVmac239	6409	G	A	1.83123	vpR	vpRM1I	Other - Non-synonymous
29484	68-1	DPC 28-35	SIVmac239	8458	G	A	1.19534	Env	EnvL533L	Other - Synonymous
29484	68-1	DPC 28-35	SIVmac239	6629	G	A	21.0627	Tat, vpR	TatE24E, vpRG75S	Other - Non-synonymous
29484	68-1	DPC 28-35	SIVmac239	4674	G	A	1.15666	Pol	PolE731K	Other - Non-synonymous
29484	68-1	DPC 28-35	SIVmac239	8875	G	A	1.33967	Env	EnvL672L	Other - Synonymous
29484	68-1	DPC 28-35	SIVmac239	2871	G	A	1.03569	Pol	PolE130K	MHC-II-Supertope
29484	68-1	DPC 28-35	SIVmac239	2607	T	G	1.42244	Gag, Pol	GagG433G, PolF42V	Other - Non-synonymous
29484	68-1	DPC 28-35	SIVmac239	2379	G	A	1.19543	Gag	GagP357P	Other - Synonymous
29484	68-1	DPC 28-35	SIVmac239	9208	A	G	6.78304	Env, Rev	EnvL783L, RevI73V	MHC-II-Supertope
29484	68-1	DPC 28-35	SIVmac239	6453	G	A	13.8933	vpR	vpRW16*	Known MHC-Ia
29484	68-1	DPC 28-35	SIVmac239	9434	G	A	1.45808	Env, Nef	EnvG859S, NefE34E	Other - Non-synonymous
29484	68-1	DPC 28-35	SIVmac239	9292	G	A	3.05344	Env, Rev	EnvR811R, RevD101N	Other - Non-synonymous
29484	68-1	DPC 28-35	SIVmac239	8861	G	A	1.04287	Env	EnvE668K	Other - Non-synonymous
29484	68-1	DPC 28-35	SIVmac239	3194	A	G	2.28622	Pol	PolE237E	Other - Synonymous
29484	68-1	DPC 28-35	SIVmac239	6374	C	-	1.0897	vpX	vpXP103-	Known MHC-Ia
29484	68-1	DPC 28-35	SIVmac239	4671	G	A	1.30855	Pol	PolE730K	Other - Non-synonymous
29484	68-1	DPC 28-35	SIVmac239	9110	A	G	8.65716	Env, Rev, Tat	EnvR751G, RevK40R, TatK115K	Suboptimal NT
29484	68-1	DPC 28-35	SIVmac239	6462	G	A	16.0078	vpR	vpRW19*	Known MHC-Ia
29484	68-1	DPC 28-35	SIVmac239	6376	T	-	1.04852	vpX	vpXP103-	Known MHC-Ia
29484	68-1	DPC 28-35	SIVmac239	2103	A	G	22.6392	Gag	GagR265R	Known MHC-Ia
29484	68-1	DPC 28-35	SIVmac239	6507	-	T	5.5997			Other - Non-synonymous
29484	68-1	DPC 28-35	SIVmac239	3804	G	A	1.19169	Pol	PolE441K	MHC-E-Supertope
29484	68-1	DPC 28-35	SIVmac239	5235	G	A	1.33287	Pol	PolV918M	Other - Non-synonymous
29484	68-1	DPC 28-35	SIVmac239	3604	A	G	1.89131	Pol	PolH374R	Known MHC-Ia
29484	68-1	DPC 28-35	SIVmac239	6478	G	-	5.21335	vpR	vpRL24X	Other - Non-synonymous
29484	68-1	DPC 28-35	SIVmac239	6630	G	A	1.27119	Tat, vpR	TatA25T, vpRG75D	Other - Non-synonymous
30693	Unvac.	DPC 28-35	SIVmac239	1518	A	G	2.39913	Gag	GagT70T	Other - Synonymous
30693	Unvac.	DPC 28-35	SIVmac239	8942	G	A	2.43569	Env	EnvV695I	Other - Non-synonymous
30693	Unvac.	DPC 28-35	SIVmac239	7874	C	T	5.53047	Env	EnvP339S	Other - Non-synonymous
30693	Unvac.	DPC 28-35	SIVmac239	9609	g	G	99.3084	Nef	NefE93E	Other - Synonymous
30693	Unvac.	DPC 28-35	SIVmac239	9597	G	A	1.79475	Nef	NefD89N	MHC-E-Supertope
30693	Unvac.	DPC 28-35	SIVmac239	9278	G	A	2.60693	Env, Rev	EnvA807T, RevC96Y	Other - Non-synonymous
30693	Unvac.	DPC 28-35	SIVmac239	7872	G	A	4.16198	Env	EnvR338K	Other - Non-synonymous
30693	Unvac.	DPC 28-35	SIVmac239	9593	G	A	1.0613	Nef	NefM87I	MHC-II-Supertope
30693	Unvac.	DPC 28-35	SIVmac239	8120	C	T	1.05033	Env	EnvP421S	Other - Non-synonymous
30693	Unvac.	DPC 28-35	SIVmac239	8803	A	G	11.9613	Env	EnvE648E	Other - Synonymous
30693	Unvac.	DPC 28-35	SIVmac239	8524	A	G	1.49626	Env	EnvR555R	Other - Synonymous
30693	Unvac.	DPC 28-35	SIVmac239	9085	A	C	1.20129	Env, Rev, Tat	EnvA742A, RevT32P, TatH107P	MHC-II-Supertope
30693	Unvac.	DPC 28-35	SIVmac239	6661	T	G	1.6607	Tat, vpR	TatL35R, vpRP85P	Known MHC-Ia
30693	Unvac.	DPC 28-35	SIVmac239	9928	A	G	4.53686	Nef	NefQ199R	Known MHC-Ia
30693	Unvac.	DPC 28-35	SIVmac239	9594	G	A	1.25198	Nef	NefD88N	MHC-E-Supertope
30693	Unvac.	DPC 28-35	SIVmac239	5552	C	T	3.09677	Pol	PolD1023D	Other - Synonymous
30693	Unvac.	DPC 28-35	SIVmac239	4945	C	T	7.04653	Pol	PolA821V	Suboptimal NT
30693	Unvac.	DPC 28-35	SIVmac239	6676	T	C	1.89489	Tat, vpR	TatL40P, vpRP90P	MHC-II-Supertope
30693	Unvac.	DPC 28-35	SIVmac239	9178	C	T	2.12578	Env, Rev	EnvI773I, RevP63S	Other - Non-synonymous
30693	Unvac.	DPC 28-35	SIVmac239	7402	A	G	3.42306	Env	EnvK181K	Other - Synonymous
30693	Unvac.	DPC 28-35	SIVmac239	8168	A	G	1.09935	Env	EnvI437V	Other - Non-synonymous
30693	Unvac.	DPC 28-35	SIVmac239	8982	T	G	2.72319	Env	EnvI708S	Other - Non-synonymous
30693	Unvac.	DPC 28-35	SIVmac239	6637	C	T	1.57987	Tat, vpR	TatA27V, vpRC77C	Other - Non-synonymous
30693	Unvac.	DPC 28-35	SIVmac239	9139	C	T	1.00052	Env, Rev, Tat	EnvS760S, RevL50F, TatA125V	MHC-E-Supertope
30693	Unvac.	DPC 28-35	SIVmac239	4944	G	A	14.6925	Pol	PolA821T	Other - Non-synonymous
30693	Unvac.	DPC 28-35	SIVmac239	8282	G	A	1.34622	Env	EnvG475R	Other - Non-synonymous
30693	Unvac.	DPC 28-35	SIVmac239	9466	G	A	11.4635	Env, Nef	EnvR869R, NefG45E	MHC-II-Supertope
30693	Unvac.	DPC 28-35	SIVmac239	6663	G	A	8.46509	Tat, vpR	TatG36R, vpRG86E	Other - Non-synonymous
30693	Unvac.	DPC 28-35	SIVmac239	8390	G	A	18.5813	Env	EnvD511N	Other - Non-synonymous
30693	Unvac.	DPC 28-35	SIVmac239	5845	A	G	1.05132	Vif	VifT84A	Other - Non-synonymous
30693	Unvac.	DPC 28-35	SIVmac239	1316	T	C	5.20386	Gag	GagV3A	Other - Non-synonymous
30693	Unvac.	DPC 28-35	SIVmac239	9511	A	G	1.41638	Nef	NefY60C	Other - Non-synonymous
30693	Unvac.	DPC 28-35	SIVmac239	8405	A	G	1.35299	Env	EnvT516A	Other - Non-synonymous
30693	Unvac.	DPC 28-35	SIVmac239	1494	G	A	1.08929	Gag	GagS62S	Other - Synonymous
30693	Unvac.	DPC 28-35	SIVmac239	2793	G	A	2.00824	Gag, Pol	GagV495V, PolD104N	MHC-II-Supertope
30693	Unvac.	DPC 28-35	SIVmac239	6655	C	T	15.2132	Tat, vpR	TatA33V, vpRG83G	Known MHC-Ia
30693	Unvac.	DPC 28-35	SIVmac239	9181	C	T	1.19171	Env, Rev	EnvR774R, RevP64S	Other - Non-synonymous
30693	Unvac.	DPC 28-35	SIVmac239	9498	G	A	1.2586	Env, Nef	Env*880*, NefE56K	Other - Non-synonymous
30693	Unvac.	DPC 28-35	SIVmac239	3618	T	C	1.73368	Pol	PolF379L	Known MHC-Ia
30693	Unvac.	DPC 28-35	SIVmac239	8458	G	A	1.42699	Env	EnvL533L	Other - Synonymous
30693	Unvac.	DPC 28-35	SIVmac239	8677	G	A	3.62183	Env	EnvL606L	Other - Synonymous
30693	Unvac.	DPC 28-35	SIVmac239	3158	T	G	5.18126	Pol	PolD225E	Other - Non-synonymous
30693	Unvac.	DPC 28-35	SIVmac239	6640	C	T	1.98772	Tat, vpR	TatS28F, vpRI78I	Known MHC-Ia
30693	Unvac.	DPC 28-35	SIVmac239	7878	A	G	1.81222	Env	EnvK340R	Other - Non-synonymous
30693	Unvac.	DPC 28-35	SIVmac239	3014	C	T	3.26927	Pol	PolG177G	Other - Synonymous
30693	Unvac.	DPC 28-35	SIVmac239	7354	G	A	4.19332	Env	EnvM165I	Other - Non-synonymous
30693	Unvac.	DPC 28-35	SIVmac239	8681	G	A	1.40523	Env	EnvA608T	Other - Non-synonymous
30693	Unvac.	DPC 28-35	SIVmac239	9490	T	A	10.9716	Env, Nef	EnvT877T, NefL53H	Other - Non-synonymous
30693	Unvac.	DPC 28-35	SIVmac239	9490	T	C	13.3034	Env, Nef	EnvT877T, NefL53P	Other - Non-synonymous
30693	Unvac.	DPC 28-35	SIVmac239	9490	T	G	1.80867	Env, Nef	EnvT877T, NefL53R	Other - Non-synonymous
30693	Unvac.	DPC 28-35	SIVmac239	8875	G	A	1.12021	Env	EnvL672L	Other - Synonymous
30693	Unvac.	DPC 28-35	SIVmac239	3257	T	C	1.12254	Pol	PolA258A	Other - Synonymous
30693	Unvac.	DPC 28-35	SIVmac239	1345	G	A	4.24433	Gag	GagA13T	Other - Non-synonymous
30693	Unvac.	DPC 28-35	SIVmac239	6837	T	C	1.72881	Rev, Tat	RevH18H, TatS94P	Known MHC-Ia
30693	Unvac.	DPC 28-35	SIVmac239	5205	G	A	1.28152	Pol	PolV908I	Other - Non-synonymous
30693	Unvac.	DPC 28-35	SIVmac239	7206	G	A	42.6223	Env	EnvS116N	Other - Non-synonymous
30693	Unvac.	DPC 28-35	SIVmac239	9472	A	G	43.0746	Env, Nef	EnvR871R, NefD47G	MHC-II-Supertope
30693	Unvac.	DPC 28-35	SIVmac239	2607	T	G	2.09443	Gag, Pol	GagG433G, PolF42V	Other - Non-synonymous
30693	Unvac.	DPC 28-35	SIVmac239	2379	G	A	1.79451	Gag	GagP357P	Other - Synonymous
30693	Unvac.	DPC 28-35	SIVmac239	9208	A	G	44.7421	Env, Rev	EnvL783L, RevI73V	MHC-II-Supertope
30693	Unvac.	DPC 28-35	SIVmac239	7575	C	T	2.05656	Env	EnvA239V	Known MHC-Ia
30693	Unvac.	DPC 28-35	SIVmac239	6658	A	G	3.63636	Tat, vpR	TatN34S, vpRQ84Q	Known MHC-Ia
30693	Unvac.	DPC 28-35	SIVmac239	6658	A	C	2.93461	Tat, vpR	TatN34T, vpRQ84H	Known MHC-Ia
30693	Unvac.	DPC 28-35	SIVmac239	6649	A	G	1.85014	Tat, vpR	TatE31G, vpRR81R	Known MHC-Ia
30693	Unvac.	DPC 28-35	SIVmac239	2620	G	T	1.1641	Gag, Pol	GagG438C, PolW46L	Other - Non-synonymous
30693	Unvac.	DPC 28-35	SIVmac239	9055	C	T	2.23447	Env	EnvF732F	Known MHC-Ia
30693	Unvac.	DPC 28-35	SIVmac239	9487	C	T	3.53969	Env, Nef	EnvL876L, NefS52L	Known MHC-Ia
30693	Unvac.	DPC 28-35	SIVmac239	8121	C	T	2.41086	Env	EnvP421L	Other - Non-synonymous
30693	Unvac.	DPC 28-35	SIVmac239	3166	A	G	6.36773	Pol	PolK228R	Other - Non-synonymous
30693	Unvac.	DPC 28-35	SIVmac239	9478	G	A	1.01107	Env, Nef	EnvG873G, NefG49D	MHC-II-Supertope
30693	Unvac.	DPC 28-35	SIVmac239	6659	C	A	7.24777	Tat, vpR	TatN34K, vpRP85T	Known MHC-Ia
30693	Unvac.	DPC 28-35	SIVmac239	3869	G	A	1.11183	Pol	PolV462V	Other - Synonymous
30693	Unvac.	DPC 28-35	SIVmac239	9489	C	T	1.18589	Env, Nef	EnvT877I, NefL53F	Other - Non-synonymous
30693	Unvac.	DPC 28-35	SIVmac239	3156	G	A	2.3918	Pol	PolD225N	Other - Non-synonymous
30693	Unvac.	DPC 28-35	SIVmac239	3720	T	G	1.56051	Pol	PolS413A	Other - Non-synonymous
30693	Unvac.	DPC 28-35	SIVmac239	4286	G	A	1.22442	Pol	PolE601E	Other - Synonymous
30693	Unvac.	DPC 28-35	SIVmac239	9110	A	G	99.5563	Env, Rev, Tat	EnvR751G, RevK40R, TatK115K	Suboptimal NT
30693	Unvac.	DPC 28-35	SIVmac239	9530	G	A	2.74226	Nef	NefM66I	Other - Non-synonymous
30693	Unvac.	DPC 28-35	SIVmac239	7268	A	G	2.00861	Env	EnvT137A	Other - Non-synonymous
30693	Unvac.	DPC 28-35	SIVmac239	7058	G	A	88.7476	Env	EnvV67M	Other - Non-synonymous
30693	Unvac.	DPC 28-35	SIVmac239	7058	G	T	3.46472	Env	EnvV67L	Other - Non-synonymous
30693	Unvac.	DPC 28-35	SIVmac239	8391	A	G	1.51334	Env	EnvD511G	Other - Non-synonymous
30693	Unvac.	DPC 28-35	SIVmac239	6673	T	C	19.8103	Tat, vpR	TatI39T, vpRN89N	MHC-II-Supertope
30693	Unvac.	DPC 28-35	SIVmac239	3721	C	T	54.2852	Pol	PolS413L	Suboptimal NT
30693	Unvac.	DPC 28-35	SIVmac239	9271	G	A	2.71663	Env, Rev	EnvR804R, RevA94T	Other - Non-synonymous
30693	Unvac.	DPC 28-35	SIVmac239	1391	A	G	2.36701	Gag	GagK28R	Other - Non-synonymous
30693	Unvac.	DPC 28-35	SIVmac239	9564	G	A	7.29111	Nef	NefE78K	MHC-II-Supertope
30693	Unvac.	DPC 28-35	SIVmac239	7218	G	A	1.66889	Env	EnvR120K	Other - Non-synonymous
30693	Unvac.	DPC 28-35	SIVmac239	6589	C	T	3.82273	Tat, vpR	TatS11L, vpRL61L	Other - Non-synonymous
30693	Unvac.	DPC 28-35	SIVmac239	9082	G	A	2.08086	Env, Rev, Tat	EnvP741P, RevG31S, TatR106Q	MHC-II-Supertope
30693	Unvac.	DPC 28-35	SIVmac239	9469	T	C	10.3043	Env, Nef	EnvI870I, NefL46S	MHC-II-Supertope
30693	Unvac.	DPC 28-35	SIVmac239	8739	G	A	2.99604	Env	EnvS627N	Known MHC-Ia
30693	Unvac.	DPC 28-35	SIVmac239	7981	T	A	4.6024	Env	EnvD374E	Other - Non-synonymous
30693	Unvac.	DPC 28-35	SIVmac239	8363	A	G	2.09751	Env	EnvI502V	Known MHC-Ia
30693	Unvac.	DPC 28-35	SIVmac239	2644	A	C	1.24393	Gag, Pol	GagN446H, PolQ54P	Known MHC-Ia
30693	Unvac.	DPC 28-35	SIVmac239	9510	T	C	3.5843	Nef	NefY60H	Other - Non-synonymous
30693	Unvac.	DPC 28-35	SIVmac239	9236	A	G	2.49758	Env, Rev	EnvR793G, RevE82G	MHC-II-Supertope
30693	Unvac.	DPC 28-35	SIVmac239	6767	A	G	1.56296	Tat	TatK70K	MHC-II-Supertope
30693	Unvac.	DPC 28-35	SIVmac239	6682	A	G	2.48793	Tat, vpR	TatQ42R, vpRS92S	MHC-II-Supertope
28810	68-1	DPC 28-35	SIVmac239	9609	g	G	99.3527	Nef	NefE93E	Other - Synonymous
28810	68-1	DPC 28-35	SIVmac239	9415	A	G	1.65954	Env, Nef	EnvL852L, NefY28C	Known MHC-Ia
28810	68-1	DPC 28-35	SIVmac239	6851	C	T	13.5466	Rev, Tat	RevT23I, TatN98N	MHC-II-Supertope
28810	68-1	DPC 28-35	SIVmac239	6375	C	-	1.09322	vpX	vpXP103-	Known MHC-Ia
28810	68-1	DPC 28-35	SIVmac239	8875	G	A	1.23705	Env	EnvL672L	Other - Synonymous
28810	68-1	DPC 28-35	SIVmac239	6872	G	A	1.03493	Env	EnvG5R	Other - Non-synonymous
28810	68-1	DPC 28-35	SIVmac239	9192	G	A	6.41463	Env, Rev	EnvR778H, RevT67T	Other - Non-synonymous
28810	68-1	DPC 28-35	SIVmac239	2607	T	G	1.66793	Gag, Pol	GagG433G, PolF42V	Other - Non-synonymous
28810	68-1	DPC 28-35	SIVmac239	6374	C	-	1.12028	vpX	vpXP103-	Known MHC-Ia
28810	68-1	DPC 28-35	SIVmac239	9110	A	G	81.544	Env, Rev, Tat	EnvR751G, RevK40R, TatK115K	Suboptimal NT
28810	68-1	DPC 28-35	SIVmac239	9234	C	T	1.06988	Env, Rev	EnvS792L, RevI81I	MHC-II-Supertope
28810	68-1	DPC 28-35	SIVmac239	7633	G	A	1.62643	Env	EnvV258V	Other - Synonymous
28810	68-1	DPC 28-35	SIVmac239	6376	T	-	1.05303	vpX	vpXP103-	Known MHC-Ia
29523	68-1	DPC 28-35	SIVmac239	9609	g	G	99.1459	Nef	NefE93E	Other - Synonymous
29523	68-1	DPC 28-35	SIVmac239	4297	G	A	1.30092	Pol	PolW605*	Known MHC-Ia
29523	68-1	DPC 28-35	SIVmac239	4151	G	A	1.63784	Pol	PolL556L	Other - Synonymous
29523	68-1	DPC 28-35	SIVmac239	6625	C	T	1.3547	Tat, vpR	TatS23L, vpRF73F	Other - Non-synonymous
29523	68-1	DPC 28-35	SIVmac239	6487	G	A	4.69521	vpR	vpRL27L	Other - Synonymous
29523	68-1	DPC 28-35	SIVmac239	9085	A	C	1.28188	Env, Rev, Tat	EnvA742A, RevT32P, TatH107P	MHC-II-Supertope
29523	68-1	DPC 28-35	SIVmac239	6661	T	C	1.97894	Tat, vpR	TatL35P, vpRP85P	Known MHC-Ia
29523	68-1	DPC 28-35	SIVmac239	6661	T	G	5.50109	Tat, vpR	TatL35R, vpRP85P	Known MHC-Ia
29523	68-1	DPC 28-35	SIVmac239	2627	G	T	1.22033	Gag, Pol	GagW440L, PolM48I	Other - Non-synonymous
29523	68-1	DPC 28-35	SIVmac239	6639	T	C	45.426	Tat, vpR	TatS28P, vpRI78T	Known MHC-Ia
29523	68-1	DPC 28-35	SIVmac239	2119	T	C	1.05575	Gag	GagL271L	Known MHC-Ia
29523	68-1	DPC 28-35	SIVmac239	6652	C	T	2.33863	Tat, vpR	TatS32L, vpRI82I	Known MHC-Ia
29523	68-1	DPC 28-35	SIVmac239	3222	G	A	1.37123	Pol	PolE247K	Other - Non-synonymous
29523	68-1	DPC 28-35	SIVmac239	9466	G	A	6.41668	Env, Nef	EnvR869R, NefG45E	MHC-II-Supertope
29523	68-1	DPC 28-35	SIVmac239	9040	C	A	1.02285	Env	EnvS727S	Known MHC-Ia
29523	68-1	DPC 28-35	SIVmac239	5636	G	A	1.51806	Pol, Vif	PolE1051E, VifR14K	Other - Non-synonymous
29523	68-1	DPC 28-35	SIVmac239	5036	A	G	2.12703	Pol	PolI851M	Other - Non-synonymous
29523	68-1	DPC 28-35	SIVmac239	2426	C	A	1.04553	Gag	GagA373E	Known MHC-Ia
29523	68-1	DPC 28-35	SIVmac239	8458	G	A	1.93114	Env	EnvL533L	Other - Synonymous
29523	68-1	DPC 28-35	SIVmac239	9490	T	C	7.27833	Env, Nef	EnvT877T, NefL53P	Other - Non-synonymous
29523	68-1	DPC 28-35	SIVmac239	9490	T	G	1.50545	Env, Nef	EnvT877T, NefL53R	Other - Non-synonymous
29523	68-1	DPC 28-35	SIVmac239	6643	C	T	26.9425	Tat, vpR	TatT29I, vpRH79H	Known MHC-Ia
29523	68-1	DPC 28-35	SIVmac239	8875	G	A	1.17744	Env	EnvL672L	Other - Synonymous
29523	68-1	DPC 28-35	SIVmac239	6643	C	A	1.7528	Tat, vpR	TatT29N, vpRH79Q	Known MHC-Ia
29523	68-1	DPC 28-35	SIVmac239	8088	G	A	1.34691	Env	EnvW410*	Other - Non-synonymous
29523	68-1	DPC 28-35	SIVmac239	9472	A	G	29.8223	Env, Nef	EnvR871R, NefD47G	MHC-II-Supertope
29523	68-1	DPC 28-35	SIVmac239	2607	T	G	2.04467	Gag, Pol	GagG433G, PolF42V	Other - Non-synonymous
29523	68-1	DPC 28-35	SIVmac239	2607	T	A	1.00661			Other - Non-synonymous
29523	68-1	DPC 28-35	SIVmac239	2379	G	A	1.54215	Gag	GagP357P	Other - Synonymous
29523	68-1	DPC 28-35	SIVmac239	8261	G	A	5.49058	Env	EnvA468T	Other - Non-synonymous
29523	68-1	DPC 28-35	SIVmac239	6649	A	G	6.8541	Tat, vpR	TatE31G, vpRR81R	Known MHC-Ia
29523	68-1	DPC 28-35	SIVmac239	2620	G	T	1.32333	Gag, Pol	GagG438C, PolW46L	Other - Non-synonymous
29523	68-1	DPC 28-35	SIVmac239	9487	C	T	18.5707	Env, Nef	EnvL876L, NefS52L	Known MHC-Ia
29523	68-1	DPC 28-35	SIVmac239	9478	G	A	7.15539	Env, Nef	EnvG873G, NefG49D	MHC-II-Supertope
29523	68-1	DPC 28-35	SIVmac239	2658	T	C	1.26736	Gag, Pol	GagA450A, PolS59P	Known MHC-Ia
29523	68-1	DPC 28-35	SIVmac239	9489	C	T	11.6008	Env, Nef	EnvT877I, NefL53F	Other - Non-synonymous
29523	68-1	DPC 28-35	SIVmac239	5615	G	T	1.2221	Pol, Vif	PolV1044V, VifW7L	Other - Non-synonymous
29523	68-1	DPC 28-35	SIVmac239	9110	A	G	67.7955	Env, Rev, Tat	EnvR751G, RevK40R, TatK115K	Suboptimal NT
29523	68-1	DPC 28-35	SIVmac239	5794	T	C	8.50922	Vif	VifL67L	Known MHC-Ia
29523	68-1	DPC 28-35	SIVmac239	6651	T	C	1.0583	Tat, vpR	TatS32P, vpRI82T	Known MHC-Ia
29523	68-1	DPC 28-35	SIVmac239	2631	A	G	1.13559			Other - Non-synonymous
29523	68-1	DPC 28-35	SIVmac239	7533	G	A	1.0582	Env	EnvW225*	Other - Non-synonymous
29523	68-1	DPC 28-35	SIVmac239	9469	T	C	2.00599	Env, Nef	EnvI870I, NefL46S	MHC-II-Supertope
29523	68-1	DPC 28-35	SIVmac239	3665	C	T	1.26093	Pol	PolD394D	Other - Synonymous
29523	68-1	DPC 28-35	SIVmac239	2644	A	C	1.28707	Gag, Pol	GagN446H, PolQ54P	Known MHC-Ia
29523	68-1	DPC 28-35	SIVmac239	8341	G	A	1.08091	Env	EnvL494L	Other - Synonymous
30409	Unvac.	DPC 28-35	SIVmac239	9559	A	G	3.06841	Nef	NefE76G	MHC-II-Supertope
30409	Unvac.	DPC 28-35	SIVmac239	9609	g	G	99.5472	Nef	NefE93E	Other - Synonymous
30409	Unvac.	DPC 28-35	SIVmac239	9085	A	C	1.0375	Env, Rev, Tat	EnvA742A, RevT32P, TatH107P	MHC-II-Supertope
30409	Unvac.	DPC 28-35	SIVmac239	8431	A	G	1.80363	Env	EnvK524K	Known MHC-Ia
30409	Unvac.	DPC 28-35	SIVmac239	6661	T	C	3.14416	Tat, vpR	TatL35P, vpRP85P	Known MHC-Ia
30409	Unvac.	DPC 28-35	SIVmac239	6661	T	G	1.51275	Tat, vpR	TatL35R, vpRP85P	Known MHC-Ia
30409	Unvac.	DPC 28-35	SIVmac239	7420	G	A	1.10379	Env	EnvW187*	Other - Non-synonymous
30409	Unvac.	DPC 28-35	SIVmac239	6639	T	C	30.463	Tat, vpR	TatS28P, vpRI78T	Known MHC-Ia
30409	Unvac.	DPC 28-35	SIVmac239	4016	T	C	1.00408	Pol	PolY511Y	Known MHC-Ia
30409	Unvac.	DPC 28-35	SIVmac239	6652	C	T	16.8743	Tat, vpR	TatS32L, vpRI82I	Known MHC-Ia
30409	Unvac.	DPC 28-35	SIVmac239	9506	G	A	1.81652	Nef	NefQ58Q	Other - Synonymous
30409	Unvac.	DPC 28-35	SIVmac239	4040	T	C	26.3077	Pol	PolS519S	Known MHC-Ia
30409	Unvac.	DPC 28-35	SIVmac239	6375	C	-	1.07928	vpX	vpXP103-	Known MHC-Ia
30409	Unvac.	DPC 28-35	SIVmac239	6655	C	A	1.90995	Tat, vpR	TatA33D, vpRG83G	Known MHC-Ia
30409	Unvac.	DPC 28-35	SIVmac239	6566	A	T	1.16919	Tat, vpR	TatT3T, vpRT54S	Other - Non-synonymous
30409	Unvac.	DPC 28-35	SIVmac239	4394	G	A	1.16162	Pol	PolV637V	Other - Synonymous
30409	Unvac.	DPC 28-35	SIVmac239	7059	T	C	3.00189	Env	EnvV67A	Other - Non-synonymous
30409	Unvac.	DPC 28-35	SIVmac239	6640	C	T	1.61917	Tat, vpR	TatS28F, vpRI78I	Known MHC-Ia
30409	Unvac.	DPC 28-35	SIVmac239	5534	C	T	1.80562	Pol	PolI1017I	Other - Synonymous
30409	Unvac.	DPC 28-35	SIVmac239	6979	T	C	2.23237	Env	EnvI40I	Other - Synonymous
30409	Unvac.	DPC 28-35	SIVmac239	6643	C	T	13.3547	Tat, vpR	TatT29I, vpRH79H	Known MHC-Ia
30409	Unvac.	DPC 28-35	SIVmac239	6643	C	A	2.52402	Tat, vpR	TatT29N, vpRH79Q	Known MHC-Ia
30409	Unvac.	DPC 28-35	SIVmac239	6978	T	C	2.17905	Env	EnvI40T	Other - Non-synonymous
30409	Unvac.	DPC 28-35	SIVmac239	2607	T	G	1.77671	Gag, Pol	GagG433G, PolF42V	Other - Non-synonymous
30409	Unvac.	DPC 28-35	SIVmac239	6642	A	G	2.86396	Tat, vpR	TatT29A, vpRH79R	Known MHC-Ia
30409	Unvac.	DPC 28-35	SIVmac239	6087	G	A	4.05096	Vif, vpX	VifE164E, vpXR7K	Other - Non-synonymous
30409	Unvac.	DPC 28-35	SIVmac239	6558	A	G	1.64609	Tat, vpR	TatM1V, vpRH51R	Other - Non-synonymous
30409	Unvac.	DPC 28-35	SIVmac239	6649	A	G	6.38825	Tat, vpR	TatE31G, vpRR81R	Known MHC-Ia
30409	Unvac.	DPC 28-35	SIVmac239	7813	A	G	1.17385	Env	EnvT318T	Known MHC-Ia
30409	Unvac.	DPC 28-35	SIVmac239	6976	A	G	9.42186	Env	EnvT39T	Other - Synonymous
30409	Unvac.	DPC 28-35	SIVmac239	2658	T	C	1.11897	Gag, Pol	GagA450A, PolS59P	Known MHC-Ia
30409	Unvac.	DPC 28-35	SIVmac239	6374	C	-	1.0798	vpX	vpXP103-	Known MHC-Ia
30409	Unvac.	DPC 28-35	SIVmac239	5126	C	T	1.88867	Pol	PolH881H	Other - Synonymous
30409	Unvac.	DPC 28-35	SIVmac239	4844	A	G	3.99768	Pol	PolK787K	Known MHC-Ia
30409	Unvac.	DPC 28-35	SIVmac239	4671	G	A	1.04391	Pol	PolE730K	Other - Non-synonymous
30409	Unvac.	DPC 28-35	SIVmac239	7058	G	A	1.54654	Env	EnvV67M	Other - Non-synonymous
30409	Unvac.	DPC 28-35	SIVmac239	6651	T	C	2.16613	Tat, vpR	TatS32P, vpRI82T	Known MHC-Ia
30409	Unvac.	DPC 28-35	SIVmac239	6376	T	-	1.05236	vpX	vpXP103-	Known MHC-Ia
30409	Unvac.	DPC 28-35	SIVmac239	6973	G	A	2.77058	Env	EnvA38A	Other - Synonymous
30409	Unvac.	DPC 28-35	SIVmac239	9736	G	A	1.3517	Nef	NefS135N	Other - Non-synonymous
30409	Unvac.	DPC 28-35	SIVmac239	2644	A	C	1.04722	Gag, Pol	GagN446H, PolQ54P	Known MHC-Ia
30409	Unvac.	DPC 28-35	SIVmac239	6330	G	A	4.15065	vpX	vpXR88K	Other - Non-synonymous
30409	Unvac.	DPC 28-35	SIVmac239	6645	C	T	1.62101	Tat, vpR	TatP30S, vpRS80F	Known MHC-Ia
30409	Unvac.	DPC 28-35	SIVmac239	6982	C	T	1.64372	Env	EnvP41P	Other - Synonymous
26333	Unvac.	DPC 28-35	SIVmac239	9609	g	G	99.6991	Nef	NefE93E	Other - Synonymous
26333	Unvac.	DPC 28-35	SIVmac239	7273	A	T	1.06364	Env	EnvA138G	Other - Non-synonymous
26333	Unvac.	DPC 28-35	SIVmac239	6688	A	G	20.8656	Tat, vpR	TatY44C, vpRI94M	MHC-II-Supertope
26333	Unvac.	DPC 28-35	SIVmac239	7276	A	T	1.07684	Env	EnvS139S	Other - Synonymous
26333	Unvac.	DPC 28-35	SIVmac239	2520	G	A	3.04554	Gag, Pol	GagR404R, PolA13T	Other - Non-synonymous
26333	Unvac.	DPC 28-35	SIVmac239	2607	T	G	1.32169	Gag, Pol	GagG433G, PolF42V	Other - Non-synonymous
26333	Unvac.	DPC 28-35	SIVmac239	9110	A	G	84.3144	Env, Rev, Tat	EnvR751G, RevK40R, TatK115K	Suboptimal NT
26333	Unvac.	DPC 28-35	SIVmac239	7268	A	G	2.47875	Env	EnvT137A	Other - Non-synonymous
26333	Unvac.	DPC 28-35	SIVmac239	7058	G	A	3.60086	Env	EnvV67M	Other - Non-synonymous
29329	Unvac.	DPC 28-35	SIVmac239	9609	g	G	99.5251	Nef	NefE93E	Other - Synonymous
29329	Unvac.	DPC 28-35	SIVmac239	8803	A	G	1.31663	Env	EnvE648E	Other - Synonymous
29329	Unvac.	DPC 28-35	SIVmac239	6350	G	A	1.34163	vpX	vpXG95R	Other - Non-synonymous
29329	Unvac.	DPC 28-35	SIVmac239	7402	A	G	2.45947	Env	EnvK181K	Other - Synonymous
29329	Unvac.	DPC 28-35	SIVmac239	9466	G	A	8.96464	Env, Nef	EnvR869R, NefG45E	MHC-II-Supertope
29329	Unvac.	DPC 28-35	SIVmac239	8003	G	A	9.93074	Env	EnvG382R	Other - Non-synonymous
29329	Unvac.	DPC 28-35	SIVmac239	2426	C	A	1.21999	Gag	GagA373E	Known MHC-Ia
29329	Unvac.	DPC 28-35	SIVmac239	8458	G	A	1.27161	Env	EnvL533L	Other - Synonymous
29329	Unvac.	DPC 28-35	SIVmac239	7878	A	G	2.30497	Env	EnvK340R	Other - Non-synonymous
29329	Unvac.	DPC 28-35	SIVmac239	9490	T	A	1.14694	Env, Nef	EnvT877T, NefL53H	Other - Non-synonymous
29329	Unvac.	DPC 28-35	SIVmac239	6872	G	A	1.73508	Env	EnvG5R	Other - Non-synonymous
29329	Unvac.	DPC 28-35	SIVmac239	9472	A	G	17.4093	Env, Nef	EnvR871R, NefD47G	MHC-II-Supertope
29329	Unvac.	DPC 28-35	SIVmac239	2607	T	G	1.93282	Gag, Pol	GagG433G, PolF42V	Other - Non-synonymous
29329	Unvac.	DPC 28-35	SIVmac239	2379	G	A	1.32167	Gag	GagP357P	Other - Synonymous
29329	Unvac.	DPC 28-35	SIVmac239	7385	A	G	2.46026	Env	EnvK176E	Other - Non-synonymous
29329	Unvac.	DPC 28-35	SIVmac239	9475	A	G	7.32499	Env, Nef	EnvQ872Q, NefK48R	MHC-II-Supertope
29329	Unvac.	DPC 28-35	SIVmac239	2620	G	T	1.08868	Gag, Pol	GagG438C, PolW46L	Other - Non-synonymous
29329	Unvac.	DPC 28-35	SIVmac239	3168	T	G	2.0071	Pol	PolL229V	Other - Non-synonymous
29329	Unvac.	DPC 28-35	SIVmac239	9487	C	T	3.69363	Env, Nef	EnvL876L, NefS52L	Known MHC-Ia
29329	Unvac.	DPC 28-35	SIVmac239	3166	A	G	1.42706	Pol	PolK228R	Other - Non-synonymous
29329	Unvac.	DPC 28-35	SIVmac239	9478	G	A	6.35774	Env, Nef	EnvG873G, NefG49D	MHC-II-Supertope
29329	Unvac.	DPC 28-35	SIVmac239	2658	T	C	1.07401	Gag, Pol	GagA450A, PolS59P	Known MHC-Ia
29329	Unvac.	DPC 28-35	SIVmac239	6774	G	A	1.37572	Tat	TatG73R	Other - Non-synonymous
29329	Unvac.	DPC 28-35	SIVmac239	7079	A	G	1.03174	Env	EnvS74G	Other - Non-synonymous
29329	Unvac.	DPC 28-35	SIVmac239	9489	C	T	1.48831	Env, Nef	EnvT877I, NefL53F	Other - Non-synonymous
29329	Unvac.	DPC 28-35	SIVmac239	9110	A	G	99.4251	Env, Rev, Tat	EnvR751G, RevK40R, TatK115K	Suboptimal NT
29329	Unvac.	DPC 28-35	SIVmac239	7058	G	A	75.9275	Env	EnvV67M	Other - Non-synonymous
29329	Unvac.	DPC 28-35	SIVmac239	7058	G	T	1.65584	Env	EnvV67L	Other - Non-synonymous
29329	Unvac.	DPC 28-35	SIVmac239	7533	G	A	1.3419	Env	EnvW225*	Other - Non-synonymous
29329	Unvac.	DPC 28-35	SIVmac239	3721	C	T	3.12029	Pol	PolS413L	Suboptimal NT
29329	Unvac.	DPC 28-35	SIVmac239	7397	A	G	2.06841	Env	EnvK180E	Other - Non-synonymous
29329	Unvac.	DPC 28-35	SIVmac239	1391	A	G	1.36911	Gag	GagK28R	Other - Non-synonymous
29329	Unvac.	DPC 28-35	SIVmac239	7292	G	A	1.1611	Env	EnvV145I	Other - Non-synonymous
29329	Unvac.	DPC 28-35	SIVmac239	9469	T	C	1.77113	Env, Nef	EnvI870I, NefL46S	MHC-II-Supertope
29329	Unvac.	DPC 28-35	SIVmac239	9910	A	G	4.51034	Nef	NefY193C	Other - Non-synonymous
29329	Unvac.	DPC 28-35	SIVmac239	2644	A	C	1.2236	Gag, Pol	GagN446H, PolQ54P	Known MHC-Ia
29329	Unvac.	DPC 28-35	SIVmac239	6330	G	A	2.04797	vpX	vpXR88K	Other - Non-synonymous
28936	Unvac.	DPC 28-35	SIVmac239	8012	G	A	1.66957	Env	EnvD385N	Other - Non-synonymous
28936	Unvac.	DPC 28-35	SIVmac239	9609	g	G	99.645	Nef	NefE93E	Other - Synonymous
28936	Unvac.	DPC 28-35	SIVmac239	7222	G	A	1.52634	Env	EnvW121*	Other - Non-synonymous
28936	Unvac.	DPC 28-35	SIVmac239	2997	G	A	3.82952	Pol	PolE172K	MHC-E-Supertope
28936	Unvac.	DPC 28-35	SIVmac239	4151	G	A	2.4629	Pol	PolL556L	Other - Synonymous
28936	Unvac.	DPC 28-35	SIVmac239	5963	G	A	1.05411	Vif	VifR123K	Known MHC-Ia
28936	Unvac.	DPC 28-35	SIVmac239	6027	G	A	1.35237	Vif	VifQ144Q	Known MHC-Ia
28936	Unvac.	DPC 28-35	SIVmac239	7786	G	A	13.5879	Env	EnvM309I	Other - Non-synonymous
28936	Unvac.	DPC 28-35	SIVmac239	5926	A	G	1.02926	Vif	VifS111G	Known MHC-Ia
28936	Unvac.	DPC 28-35	SIVmac239	7402	A	G	2.66667	Env	EnvK181K	Other - Synonymous
28936	Unvac.	DPC 28-35	SIVmac239	5275	G	A	1.92308	Pol	PolR931K	Other - Non-synonymous
28936	Unvac.	DPC 28-35	SIVmac239	9633	T	C	11.3736	Nef	NefS101P	Other - Non-synonymous
28936	Unvac.	DPC 28-35	SIVmac239	6986	T	C	1.31032	Env	EnvF43L	Other - Non-synonymous
28936	Unvac.	DPC 28-35	SIVmac239	9555	G	A	8.54945	Nef	NefE75K	MHC-II-Supertope
28936	Unvac.	DPC 28-35	SIVmac239	7584	G	A	1.12751	Env	EnvR242K	Known MHC-Ia
28936	Unvac.	DPC 28-35	SIVmac239	3222	G	A	1.05922	Pol	PolE247K	Other - Non-synonymous
28936	Unvac.	DPC 28-35	SIVmac239	9443	T	G	2.54094	Env, Nef	EnvW862G, NefD37E	MHC-II-Supertope
28936	Unvac.	DPC 28-35	SIVmac239	6815	G	A	1.55941	Rev, Tat	RevR11Q, TatP86P	Other - Non-synonymous
28936	Unvac.	DPC 28-35	SIVmac239	6348	A	G	1.20997	vpX	vpXH94R	Other - Non-synonymous
28936	Unvac.	DPC 28-35	SIVmac239	9618	G	A	50.3316	Nef	NefD96N	Other - Non-synonymous
28936	Unvac.	DPC 28-35	SIVmac239	6375	C	-	1.4896	vpX	vpXP103-	Known MHC-Ia
28936	Unvac.	DPC 28-35	SIVmac239	9615	G	A	4.90916	Nef	NefD95N	Other - Non-synonymous
28936	Unvac.	DPC 28-35	SIVmac239	4394	G	A	4.33145	Pol	PolV637V	Other - Synonymous
28936	Unvac.	DPC 28-35	SIVmac239	9954	G	A	6.71378	Nef	NefG208R	MHC-E-Supertope
28936	Unvac.	DPC 28-35	SIVmac239	1702	G	A	1.23955	Gag	GagG132R	Other - Non-synonymous
28936	Unvac.	DPC 28-35	SIVmac239	9948	C	T	9.48753	Nef	NefP206S	MHC-E-Supertope
28936	Unvac.	DPC 28-35	SIVmac239	3416	G	A	2.38935	Pol	PolR311R	Other - Synonymous
28936	Unvac.	DPC 28-35	SIVmac239	7450	G	A	1.2571	Env	EnvG197G	Other - Synonymous
28936	Unvac.	DPC 28-35	SIVmac239	8953	T	G	4.10893	Env	EnvV698V	Other - Synonymous
28936	Unvac.	DPC 28-35	SIVmac239	7298	G	A	1.14996	Env	EnvE147K	Other - Non-synonymous
28936	Unvac.	DPC 28-35	SIVmac239	8875	G	A	6.11052	Env	EnvL672L	Other - Synonymous
28936	Unvac.	DPC 28-35	SIVmac239	8088	G	A	1.19858	Env	EnvW410*	Other - Non-synonymous
28936	Unvac.	DPC 28-35	SIVmac239	2607	T	G	1.97055	Gag, Pol	GagG433G, PolF42V	Other - Non-synonymous
28936	Unvac.	DPC 28-35	SIVmac239	7622	T	G	1.10524	Env	EnvC255G	Other - Non-synonymous
28936	Unvac.	DPC 28-35	SIVmac239	9942	G	A	52.6931	Nef	NefD204N	MHC-E-Supertope
28936	Unvac.	DPC 28-35	SIVmac239	6699	G	A	1.35248	Tat, vpR	TatE48K, vpRR98K	MHC-II-Supertope
28936	Unvac.	DPC 28-35	SIVmac239	7219	A	G	1.12515	Env	EnvR120R	Other - Synonymous
28936	Unvac.	DPC 28-35	SIVmac239	6774	G	A	1.03957	Tat	TatG73R	Other - Non-synonymous
28936	Unvac.	DPC 28-35	SIVmac239	7996	G	A	1.67527	Env	EnvT379T	Other - Synonymous
28936	Unvac.	DPC 28-35	SIVmac239	6374	C	-	1.48921	vpX	vpXP103-	Known MHC-Ia
28936	Unvac.	DPC 28-35	SIVmac239	4286	G	A	1.96262	Pol	PolE601E	Other - Synonymous
28936	Unvac.	DPC 28-35	SIVmac239	9110	A	G	86.092	Env, Rev, Tat	EnvR751G, RevK40R, TatK115K	Suboptimal NT
28936	Unvac.	DPC 28-35	SIVmac239	9442	A	G	5.63739	Env, Nef	EnvR861R, NefD37G	MHC-II-Supertope
28936	Unvac.	DPC 28-35	SIVmac239	9619	A	G	8.3788	Nef	NefD96G	Other - Non-synonymous
28936	Unvac.	DPC 28-35	SIVmac239	7060	G	A	1.04418	Env	EnvV67V	Other - Synonymous
28936	Unvac.	DPC 28-35	SIVmac239	7794	G	A	1.62587	Env	EnvR312K	Other - Non-synonymous
28936	Unvac.	DPC 28-35	SIVmac239	6458	G	A	1.46703	vpR	vpRE18K	Known MHC-Ia
28936	Unvac.	DPC 28-35	SIVmac239	7533	G	A	1.7525	Env	EnvW225*	Other - Non-synonymous
28936	Unvac.	DPC 28-35	SIVmac239	8848	G	A	5.22077	Env	EnvE663E	Other - Synonymous
28936	Unvac.	DPC 28-35	SIVmac239	6376	T	-	1.4753	vpX	vpXP103-	Known MHC-Ia
28936	Unvac.	DPC 28-35	SIVmac239	2253	G	A	1.15291	Gag	GagK315K	Other - Synonymous
28936	Unvac.	DPC 28-35	SIVmac239	9949	C	T	6.17627	Nef	NefP206L	MHC-E-Supertope
28936	Unvac.	DPC 28-35	SIVmac239	7431	A	G	1.28962	Env	EnvD191G	Other - Non-synonymous
28936	Unvac.	DPC 28-35	SIVmac239	7075	A	G	1.0021	Env	EnvT72T	Other - Synonymous
28936	Unvac.	DPC 28-35	SIVmac239	6330	G	A	2.08749	vpX	vpXR88K	Other - Non-synonymous
30426	68-1	DPC 28-35	SIVmac239	9609	g	G	99.4815	Nef	NefE93E	Other - Synonymous
30426	68-1	DPC 28-35	SIVmac239	9085	A	C	1.0056	Env, Rev, Tat	EnvA742A, RevT32P, TatH107P	MHC-II-Supertope
30426	68-1	DPC 28-35	SIVmac239	7273	A	T	3.09757	Env	EnvA138G	Other - Non-synonymous
30426	68-1	DPC 28-35	SIVmac239	7272	C	G	3.03082	Env	EnvA138G	Other - Non-synonymous
30426	68-1	DPC 28-35	SIVmac239	8458	G	A	1.049	Env	EnvL533L	Other - Synonymous
30426	68-1	DPC 28-35	SIVmac239	9887	G	A	4.70154	Nef	NefE185E	Other - Synonymous
30426	68-1	DPC 28-35	SIVmac239	9804	G	A	60.1792	Nef	NefD158N	Other - Non-synonymous
30426	68-1	DPC 28-35	SIVmac239	7276	A	T	3.31149	Env	EnvS139S	Other - Synonymous
30426	68-1	DPC 28-35	SIVmac239	8088	G	A	1.06055	Env	EnvW410*	Other - Non-synonymous
30426	68-1	DPC 28-35	SIVmac239	2607	T	G	1.83175	Gag, Pol	GagG433G, PolF42V	Other - Non-synonymous
30426	68-1	DPC 28-35	SIVmac239	2620	G	T	1.146	Gag, Pol	GagG438C, PolW46L	Other - Non-synonymous
30426	68-1	DPC 28-35	SIVmac239	9110	A	G	42.2624	Env, Rev, Tat	EnvR751G, RevK40R, TatK115K	Suboptimal NT
30426	68-1	DPC 28-35	SIVmac239	7268	A	G	4.01083	Env	EnvT137A	Other - Non-synonymous
30426	68-1	DPC 28-35	SIVmac239	7058	G	A	10.1382	Env	EnvV67M	Other - Non-synonymous
30426	68-1	DPC 28-35	SIVmac239	9758	A	G	3.84815	Nef	NefL142L	Known MHC-Ia
30426	68-1	DPC 28-35	SIVmac239	4880	G	A	2.65457	Pol	PolV799V	Other - Synonymous
30426	68-1	DPC 28-35	SIVmac239	1476	A	G	14.5311	Gag	GagG56G	Other - Synonymous
30426	68-1	DPC 28-35	SIVmac239	2644	A	C	1.35508	Gag, Pol	GagN446H, PolQ54P	Known MHC-Ia
30426	68-1	DPC 28-35	SIVmac239	8641	T	G	1.08544	Env	EnvT594T	Other - Synonymous
29330	Unvac.	DPC 28-35	SIVmac239	9609	g	G	99.5862	Nef	NefE93E	Other - Synonymous
29330	Unvac.	DPC 28-35	SIVmac239	6623	T	C	1.39076	Tat, vpR	TatI22I, vpRF73L	Other - Non-synonymous
29330	Unvac.	DPC 28-35	SIVmac239	6625	C	T	1.21172	Tat, vpR	TatS23L, vpRF73F	Other - Non-synonymous
29330	Unvac.	DPC 28-35	SIVmac239	6627	G	A	1.8561	Tat, vpR	TatE24K, vpRR74K	Other - Non-synonymous
29330	Unvac.	DPC 28-35	SIVmac239	9085	A	C	1.024	Env, Rev, Tat	EnvA742A, RevT32P, TatH107P	MHC-II-Supertope
29330	Unvac.	DPC 28-35	SIVmac239	6639	T	C	4.77686	Tat, vpR	TatS28P, vpRI78T	Known MHC-Ia
29330	Unvac.	DPC 28-35	SIVmac239	10208	A	T	29.7872			Non-coding
29330	Unvac.	DPC 28-35	SIVmac239	9555	G	A	1.01	Nef	NefE75K	MHC-II-Supertope
29330	Unvac.	DPC 28-35	SIVmac239	6375	C	-	1.47059	vpX	vpXP103-	Known MHC-Ia
29330	Unvac.	DPC 28-35	SIVmac239	8458	G	A	1.15607	Env	EnvL533L	Other - Synonymous
29330	Unvac.	DPC 28-35	SIVmac239	6633	G	A	3.89187	Tat, vpR	TatD26N, vpRG76E	Other - Non-synonymous
29330	Unvac.	DPC 28-35	SIVmac239	2607	T	G	2.00902	Gag, Pol	GagG433G, PolF42V	Other - Non-synonymous
29330	Unvac.	DPC 28-35	SIVmac239	2379	G	A	1.51296	Gag	GagP357P	Other - Synonymous
29330	Unvac.	DPC 28-35	SIVmac239	2620	G	T	1.03299	Gag, Pol	GagG438C, PolW46L	Other - Non-synonymous
29330	Unvac.	DPC 28-35	SIVmac239	6648	G	A	4.01786	Tat, vpR	TatE31K, vpRR81K	Known MHC-Ia
29330	Unvac.	DPC 28-35	SIVmac239	2658	T	C	1.23038	Gag, Pol	GagA450A, PolS59P	Known MHC-Ia
29330	Unvac.	DPC 28-35	SIVmac239	6641	C	T	1.46133	Tat, vpR	TatS28S, vpRH79Y	Known MHC-Ia
29330	Unvac.	DPC 28-35	SIVmac239	6374	C	-	1.45506	vpX	vpXP103-	Known MHC-Ia
29330	Unvac.	DPC 28-35	SIVmac239	4671	G	A	1.66618	Pol	PolE730K	Other - Non-synonymous
29330	Unvac.	DPC 28-35	SIVmac239	6423	C	T	1.451	vpR	vpRP6L	Other - Non-synonymous
29330	Unvac.	DPC 28-35	SIVmac239	9110	A	G	35.8212	Env, Rev, Tat	EnvR751G, RevK40R, TatK115K	Suboptimal NT
29330	Unvac.	DPC 28-35	SIVmac239	6462	G	A	6.36792	vpR	vpRW19*	Known MHC-Ia
29330	Unvac.	DPC 28-35	SIVmac239	7268	A	G	1.96331	Env	EnvT137A	Other - Non-synonymous
29330	Unvac.	DPC 28-35	SIVmac239	7058	G	A	2.20536	Env	EnvV67M	Other - Non-synonymous
29330	Unvac.	DPC 28-35	SIVmac239	6632	G	A	3.59729	Tat, vpR	TatA25A, vpRG76R	Other - Non-synonymous
29330	Unvac.	DPC 28-35	SIVmac239	6458	G	A	1.85034	vpR	vpRE18K	Known MHC-Ia
29330	Unvac.	DPC 28-35	SIVmac239	10066	G	A	2.26726	Nef	NefR245K	Known MHC-Ia
29330	Unvac.	DPC 28-35	SIVmac239	6376	T	-	1.42379	vpX	vpXP103-	Known MHC-Ia
29330	Unvac.	DPC 28-35	SIVmac239	6507	-	T	1.98993			Other - Non-synonymous
29330	Unvac.	DPC 28-35	SIVmac239	9910	A	G	2.33137	Nef	NefY193C	Other - Non-synonymous
29330	Unvac.	DPC 28-35	SIVmac239	6619	G	A	1.35501	Tat, vpR	TatC21Y, vpRM71I	Known MHC-Ia
29330	Unvac.	DPC 28-35	SIVmac239	2644	A	C	1.19781	Gag, Pol	GagN446H, PolQ54P	Known MHC-Ia
27769	E-ST 68-1	DPC 28-35	SIVmac239	9609	g	G	99.8025	Nef	NefE93E	Other - Synonymous
27769	E-ST 68-1	DPC 28-35	SIVmac239	2994	G	A	1.82213	Pol	PolV171I	MHC-E-Supertope
27769	E-ST 68-1	DPC 28-35	SIVmac239	4909	A	G	1.08727	Pol	PolK809R	Other - Non-synonymous
27769	E-ST 68-1	DPC 28-35	SIVmac239	7402	A	G	1.08773	Env	EnvK181K	Other - Synonymous
27769	E-ST 68-1	DPC 28-35	SIVmac239	5712	T	C	1.14393	Vif	VifV39V	Other - Synonymous
27769	E-ST 68-1	DPC 28-35	SIVmac239	9110	A	G	72.4653	Env, Rev, Tat	EnvR751G, RevK40R, TatK115K	Suboptimal NT
27769	E-ST 68-1	DPC 28-35	SIVmac239	7058	G	A	10.8365	Env	EnvV67M	Other - Non-synonymous
27769	E-ST 68-1	DPC 28-35	SIVmac239	8917	T	C	4.39663	Env	EnvS686S	Other - Synonymous
32240	E-ST 68-1	DPC 28-35	SIVmac239	9609	g	G	99.7776	Nef	NefE93E	Other - Synonymous
32240	E-ST 68-1	DPC 28-35	SIVmac239	5682	G	A	3.81138	Vif	VifL29L	Other - Synonymous
32240	E-ST 68-1	DPC 28-35	SIVmac239	9467	A	C	99.698	Env, Nef	EnvI870L, NefG45G	MHC-II-Supertope
32240	E-ST 68-1	DPC 28-35	SIVmac239	9832	A	T	5.5057	Nef	NefY167F	Known MHC-Ia
32240	E-ST 68-1	DPC 28-35	SIVmac239	9316	A	G	1.14317	Env	EnvE819E	Known MHC-Ia
32240	E-ST 68-1	DPC 28-35	SIVmac239	9950	T	C	10.1961	Nef	NefP206P	MHC-E-Supertope
32240	E-ST 68-1	DPC 28-35	SIVmac239	6688	A	G	5.12466	Tat, vpR	TatY44C, vpRI94M	MHC-II-Supertope
32240	E-ST 68-1	DPC 28-35	SIVmac239	3803	C	T	6.34253	Pol	PolY440Y	Known MHC-Ia
32240	E-ST 68-1	DPC 28-35	SIVmac239	5195	C	T	1.98156	Pol	PolH904H	Other - Synonymous
32240	E-ST 68-1	DPC 28-35	SIVmac239	9804	G	A	29.6396	Nef	NefD158N	Other - Non-synonymous
32240	E-ST 68-1	DPC 28-35	SIVmac239	9826	T	C	9.67773	Nef	NefI165T	Known MHC-Ia
32240	E-ST 68-1	DPC 28-35	SIVmac239	6690	C	T	6.20581	Tat, vpR	TatR45C, vpRP95L	MHC-II-Supertope
32240	E-ST 68-1	DPC 28-35	SIVmac239	6594	G	A	3.46076	Tat, vpR	TatE13K, vpRR63K	Known MHC-Ia
32240	E-ST 68-1	DPC 28-35	SIVmac239	6700	A	G	1.87415	Tat, vpR	TatE48G, vpRR98R	MHC-II-Supertope
32240	E-ST 68-1	DPC 28-35	SIVmac239	1677	A	G	1.15431	Gag	GagR123R	Other - Synonymous
32240	E-ST 68-1	DPC 28-35	SIVmac239	6699	G	A	1.02267	Tat, vpR	TatE48K, vpRR98K	MHC-II-Supertope
32240	E-ST 68-1	DPC 28-35	SIVmac239	9805	A	G	2.00146	Nef	NefD158G	Other - Non-synonymous
32240	E-ST 68-1	DPC 28-35	SIVmac239	9806	T	A	2.13789	Nef	NefD158E	Other - Non-synonymous
32240	E-ST 68-1	DPC 28-35	SIVmac239	9806	T	G	33.6567	Nef	NefD158E	Other - Non-synonymous
32240	E-ST 68-1	DPC 28-35	SIVmac239	4671	G	A	1.20628	Pol	PolE730K	Other - Non-synonymous
32240	E-ST 68-1	DPC 28-35	SIVmac239	9110	A	G	99.2765	Env, Rev, Tat	EnvR751G, RevK40R, TatK115K	Suboptimal NT
32240	E-ST 68-1	DPC 28-35	SIVmac239	6500	T	C	2.20543	vpR	vpRL32L	Other - Synonymous
32240	E-ST 68-1	DPC 28-35	SIVmac239	7794	G	A	9.26858	Env	EnvR312K	Other - Non-synonymous
32240	E-ST 68-1	DPC 28-35	SIVmac239	9827	T	G	3.34025	Nef	NefI165M	Known MHC-Ia
32240	E-ST 68-1	DPC 28-35	SIVmac239	6458	G	A	3.66518	vpR	vpRE18K	Known MHC-Ia
32240	E-ST 68-1	DPC 28-35	SIVmac239	8424	G	A	3.57854	Env	EnvR522K	Known MHC-Ia
32240	E-ST 68-1	DPC 28-35	SIVmac239	6691	G	A	12.5223	Tat, vpR	TatR45H, vpRP95P	MHC-II-Supertope
32240	E-ST 68-1	DPC 28-35	SIVmac239	9814	C	T	1.50361	Nef	NefS161L	Known MHC-Ia
32240	E-ST 68-1	DPC 28-35	SIVmac239	6089	A	G	1.99692	Vif, vpX	VifN165S, vpXI8V	Known MHC-Ia
32240	E-ST 68-1	DPC 28-35	SIVmac239	6693	C	T	1.0086	Tat, vpR	TatP46S, vpRP96L	MHC-II-Supertope
32178	E-ST 68-1	DPC 28-35	SIVmac239	9609	g	G	99.8439	Nef	NefE93E	Other - Synonymous
32178	E-ST 68-1	DPC 28-35	SIVmac239	8803	A	G	1.28312	Env	EnvE648E	Other - Synonymous
32178	E-ST 68-1	DPC 28-35	SIVmac239	6639	T	C	7.70493	Tat, vpR	TatS28P, vpRI78T	Known MHC-Ia
32178	E-ST 68-1	DPC 28-35	SIVmac239	6639	T	G	8.84162	Tat, vpR	TatS28A, vpRI78S	Known MHC-Ia
32178	E-ST 68-1	DPC 28-35	SIVmac239	6638	A	G	66.2073	Tat, vpR	TatA27A, vpRI78V	Other - Non-synonymous
32178	E-ST 68-1	DPC 28-35	SIVmac239	9782	A	G	4.20884	Nef	NefE150E	Other - Synonymous
32178	E-ST 68-1	DPC 28-35	SIVmac239	5139	G	A	1.02285	Pol	PolA886T	Other - Non-synonymous
32178	E-ST 68-1	DPC 28-35	SIVmac239	3494	C	T	1.59955	Pol	PolA337A	Other - Synonymous
32178	E-ST 68-1	DPC 28-35	SIVmac239	4778	A	C	2.99161	Pol	PolQ765H	Other - Non-synonymous
32178	E-ST 68-1	DPC 28-35	SIVmac239	6626	A	G	3.79035	Tat, vpR	TatS23S, vpRR74G	Other - Non-synonymous
32178	E-ST 68-1	DPC 28-35	SIVmac239	10135	A	G	1.08872			Non-coding
32178	E-ST 68-1	DPC 28-35	SIVmac239	3803	C	T	4.48019	Pol	PolY440Y	Known MHC-Ia
32178	E-ST 68-1	DPC 28-35	SIVmac239	6633	G	A	1.67845	Tat, vpR	TatD26N, vpRG76E	Other - Non-synonymous
32178	E-ST 68-1	DPC 28-35	SIVmac239	7576	T	G	1.41448	Env	EnvA239A	Known MHC-Ia
32178	E-ST 68-1	DPC 28-35	SIVmac239	10040	G	A	1.36669	Nef	NefK236K	MHC-E-Supertope
32178	E-ST 68-1	DPC 28-35	SIVmac239	6361	A	G	1.17161	vpX	vpXG98G	Other - Synonymous
32178	E-ST 68-1	DPC 28-35	SIVmac239	6648	G	A	1.45617	Tat, vpR	TatE31K, vpRR81K	Known MHC-Ia
32178	E-ST 68-1	DPC 28-35	SIVmac239	2559	T	C	1.26333	Gag, Pol	GagC417C, PolW26R	Other - Non-synonymous
32178	E-ST 68-1	DPC 28-35	SIVmac239	6426	A	-	2.42297	vpR	vpRE7X	Other - Non-synonymous
32178	E-ST 68-1	DPC 28-35	SIVmac239	4373	A	G	4.09102	Pol	PolV630V	Known MHC-Ia
32178	E-ST 68-1	DPC 28-35	SIVmac239	9110	A	G	55.7392	Env, Rev, Tat	EnvR751G, RevK40R, TatK115K	Suboptimal NT
32178	E-ST 68-1	DPC 28-35	SIVmac239	3106	T	G	1.55286	Pol	PolF208C	Other - Non-synonymous
32178	E-ST 68-1	DPC 28-35	SIVmac239	6632	G	A	1.20482	Tat, vpR	TatA25A, vpRG76R	Other - Non-synonymous
32178	E-ST 68-1	DPC 28-35	SIVmac239	2927	T	C	1.21131	Pol	PolG148G	Known MHC-Ia
32178	E-ST 68-1	DPC 28-35	SIVmac239	7516	T	C	4.68376	Env	EnvS219S	Other - Synonymous
32178	E-ST 68-1	DPC 28-35	SIVmac239	8791	T	G	99.6378	Env	EnvV644V	Other - Synonymous
32178	E-ST 68-1	DPC 28-35	SIVmac239	8341	G	A	2.86939	Env	EnvL494L	Other - Synonymous
32178	E-ST 68-1	DPC 28-35	SIVmac239	4651	G	A	1.35106	Pol	PolR723K	Other - Non-synonymous
32178	E-ST 68-1	DPC 28-35	SIVmac239	6630	G	A	2.99443	Tat, vpR	TatA25T, vpRG75D	Other - Non-synonymous
32178	E-ST 68-1	DPC 28-35	SIVmac239	2577	T	C	1.43255	Gag, Pol	GagV423V, PolY32H	Other - Non-synonymous
32934	E-ST 68-1	DPC 28-35	SIVmac239	4345	G	A	1.20314	Pol	PolW621*	Other - Non-synonymous
32934	E-ST 68-1	DPC 28-35	SIVmac239	9609	g	G	99.8008	Nef	NefE93E	Other - Synonymous
32934	E-ST 68-1	DPC 28-35	SIVmac239	4297	G	A	1.21279	Pol	PolW605*	Known MHC-Ia
32934	E-ST 68-1	DPC 28-35	SIVmac239	4151	G	A	1.86445	Pol	PolL556L	Other - Synonymous
32934	E-ST 68-1	DPC 28-35	SIVmac239	9873	A	G	1.38264	Nef	NefN181D	Other - Non-synonymous
32934	E-ST 68-1	DPC 28-35	SIVmac239	6661	T	G	4.62321	Tat, vpR	TatL35R, vpRP85P	Known MHC-Ia
32934	E-ST 68-1	DPC 28-35	SIVmac239	9467	A	G	1.30536	Env, Nef	EnvI870V, NefG45G	MHC-II-Supertope
32934	E-ST 68-1	DPC 28-35	SIVmac239	6639	T	C	27.9057	Tat, vpR	TatS28P, vpRI78T	Known MHC-Ia
32934	E-ST 68-1	DPC 28-35	SIVmac239	7402	A	G	1.39202	Env	EnvK181K	Other - Synonymous
32934	E-ST 68-1	DPC 28-35	SIVmac239	6652	C	T	3.43908	Tat, vpR	TatS32L, vpRI82I	Known MHC-Ia
32934	E-ST 68-1	DPC 28-35	SIVmac239	3422	A	G	3.70757	Pol	PolR313R	Other - Synonymous
32934	E-ST 68-1	DPC 28-35	SIVmac239	6655	C	T	1.86023	Tat, vpR	TatA33V, vpRG83G	Known MHC-Ia
32934	E-ST 68-1	DPC 28-35	SIVmac239	4615	G	A	1.23377	Pol	PolG711E	Other - Non-synonymous
32934	E-ST 68-1	DPC 28-35	SIVmac239	8458	G	A	1.06081	Env	EnvL533L	Other - Synonymous
32934	E-ST 68-1	DPC 28-35	SIVmac239	3981	G	A	1.02846	Pol	PolE500K	Other - Non-synonymous
32934	E-ST 68-1	DPC 28-35	SIVmac239	9763	T	C	4.24896	Nef	NefI144T	Known MHC-Ia
32934	E-ST 68-1	DPC 28-35	SIVmac239	9804	G	A	5.18488	Nef	NefD158N	Other - Non-synonymous
32934	E-ST 68-1	DPC 28-35	SIVmac239	9826	T	C	2.82469	Nef	NefI165T	Known MHC-Ia
32934	E-ST 68-1	DPC 28-35	SIVmac239	6643	C	T	6.35528	Tat, vpR	TatT29I, vpRH79H	Known MHC-Ia
32934	E-ST 68-1	DPC 28-35	SIVmac239	2750	G	A	1.05294	Gag, Pol	GagR481K, PolE89E	Other - Non-synonymous
32934	E-ST 68-1	DPC 28-35	SIVmac239	4961	G	A	1.002	Pol	PolG826G	Other - Synonymous
32934	E-ST 68-1	DPC 28-35	SIVmac239	6649	A	G	3.76712	Tat, vpR	TatE31G, vpRR81R	Known MHC-Ia
32934	E-ST 68-1	DPC 28-35	SIVmac239	2184	G	A	1.23761	Gag	GagE292E	MHC-II-Supertope
32934	E-ST 68-1	DPC 28-35	SIVmac239	7448	G	A	3.8733	Env	EnvG197R	Other - Non-synonymous
32934	E-ST 68-1	DPC 28-35	SIVmac239	9806	T	G	4.83529	Nef	NefD158E	Other - Non-synonymous
32934	E-ST 68-1	DPC 28-35	SIVmac239	4178	G	A	1.37752	Pol	PolK565K	Other - Synonymous
32934	E-ST 68-1	DPC 28-35	SIVmac239	7473	G	A	1.39994	Env	EnvR205K	Other - Non-synonymous
32934	E-ST 68-1	DPC 28-35	SIVmac239	3857	G	A	1.18073	Pol	PolE458E	Other - Synonymous
32934	E-ST 68-1	DPC 28-35	SIVmac239	7713	G	A	4.32465	Env	EnvR285K	Other - Non-synonymous
32934	E-ST 68-1	DPC 28-35	SIVmac239	9301	A	G	1.0466	Env, Rev	EnvE814E, RevS104G	Other - Non-synonymous
32934	E-ST 68-1	DPC 28-35	SIVmac239	4845	G	A	1.08496	Pol	PolE788K	Known MHC-Ia
32934	E-ST 68-1	DPC 28-35	SIVmac239	9110	A	G	98.7981	Env, Rev, Tat	EnvR751G, RevK40R, TatK115K	Suboptimal NT
32934	E-ST 68-1	DPC 28-35	SIVmac239	7058	G	A	1.06895	Env	EnvV67M	Other - Non-synonymous
32934	E-ST 68-1	DPC 28-35	SIVmac239	6651	T	C	5.94797	Tat, vpR	TatS32P, vpRI82T	Known MHC-Ia
32934	E-ST 68-1	DPC 28-35	SIVmac239	6645	C	T	2.00149	Tat, vpR	TatP30S, vpRS80F	Known MHC-Ia
32761	E-ST 68-1	DPC 28-35	SIVmac239	9609	g	G	99.8007	Nef	NefE93E	Other - Synonymous
32761	E-ST 68-1	DPC 28-35	SIVmac239	8803	A	G	2.86061	Env	EnvE648E	Other - Synonymous
32761	E-ST 68-1	DPC 28-35	SIVmac239	6524	C	T	1.48537	vpR	vpRL40L	Other - Synonymous
32761	E-ST 68-1	DPC 28-35	SIVmac239	7402	A	G	1.12458	Env	EnvK181K	Other - Synonymous
32761	E-ST 68-1	DPC 28-35	SIVmac239	7737	G	A	1.6868	Env	EnvR293K	Other - Non-synonymous
32761	E-ST 68-1	DPC 28-35	SIVmac239	5845	A	G	1.07669	Vif	VifT84A	Other - Non-synonymous
32761	E-ST 68-1	DPC 28-35	SIVmac239	1737	C	T	1.05001	Gag	GagN143N	Other - Synonymous
32761	E-ST 68-1	DPC 28-35	SIVmac239	9804	G	A	1.68136	Nef	NefD158N	Other - Non-synonymous
32761	E-ST 68-1	DPC 28-35	SIVmac239	9826	T	C	2.85586	Nef	NefI165T	Known MHC-Ia
32761	E-ST 68-1	DPC 28-35	SIVmac239	9548	C	T	1.07553	Nef	NefN72N	Other - Synonymous
32761	E-ST 68-1	DPC 28-35	SIVmac239	7576	T	C	1.11272	Env	EnvA239A	Known MHC-Ia
32761	E-ST 68-1	DPC 28-35	SIVmac239	8912	G	A	1.45127	Env	EnvA685T	Other - Non-synonymous
32761	E-ST 68-1	DPC 28-35	SIVmac239	9110	A	G	97.7884	Env, Rev, Tat	EnvR751G, RevK40R, TatK115K	Suboptimal NT
32761	E-ST 68-1	DPC 28-35	SIVmac239	7058	G	A	6.06815	Env	EnvV67M	Other - Non-synonymous
32761	E-ST 68-1	DPC 28-35	SIVmac239	7564	T	C	28.8087	Env	EnvP235P	Known MHC-Ia
32761	E-ST 68-1	DPC 28-35	SIVmac239	6691	G	A	1.10593	Tat, vpR	TatR45H, vpRP95P	MHC-II-Supertope
32761	E-ST 68-1	DPC 28-35	SIVmac239	8363	A	G	1.14502	Env	EnvI502V	Known MHC-Ia
31654	E-ST 68-1	DPC 28-35	SIVmac239	9609	g	G	99.6863	Nef	NefE93E	Other - Synonymous
31654	E-ST 68-1	DPC 28-35	SIVmac239	4679	G	A	1.6	Pol	PolM732I	Other - Non-synonymous
31654	E-ST 68-1	DPC 28-35	SIVmac239	2997	G	A	1.58818	Pol	PolE172K	MHC-E-Supertope
31654	E-ST 68-1	DPC 28-35	SIVmac239	3977	A	G	1.52751	Pol	PolT498T	Other - Synonymous
31654	E-ST 68-1	DPC 28-35	SIVmac239	5326	A	G	1.57238	Pol	PolH948R	Other - Non-synonymous
31654	E-ST 68-1	DPC 28-35	SIVmac239	4769	G	A	1.37367	Pol	PolG762G	Other - Synonymous
31654	E-ST 68-1	DPC 28-35	SIVmac239	6639	T	-	1.9037	Tat, vpR	TatS28-, vpRI78-	Known MHC-Ia
31654	E-ST 68-1	DPC 28-35	SIVmac239	6639	T	C	92.9954	Tat, vpR	TatS28P, vpRI78T	Known MHC-Ia
31654	E-ST 68-1	DPC 28-35	SIVmac239	5743	G	A	1.80065	Vif	VifA50T	Known MHC-Ia
31654	E-ST 68-1	DPC 28-35	SIVmac239	6638	A	-	1.86807	Tat, vpR	TatA27X, vpRI78-	Other - Non-synonymous
31654	E-ST 68-1	DPC 28-35	SIVmac239	9879	T	C	1.05896	Nef	NefS183P	Other - Non-synonymous
31654	E-ST 68-1	DPC 28-35	SIVmac239	4333	G	A	1.36497	Pol	PolW617*	Other - Non-synonymous
31654	E-ST 68-1	DPC 28-35	SIVmac239	9555	G	A	1.34437	Nef	NefE75K	MHC-II-Supertope
31654	E-ST 68-1	DPC 28-35	SIVmac239	3222	G	A	1.18731	Pol	PolE247K	Other - Non-synonymous
31654	E-ST 68-1	DPC 28-35	SIVmac239	4863	G	A	1.28217	Pol	PolG794K	Other - Non-synonymous
31654	E-ST 68-1	DPC 28-35	SIVmac239	4424	T	C	10.7328	Pol	PolY647Y	Other - Synonymous
31654	E-ST 68-1	DPC 28-35	SIVmac239	3911	T	C	1.96364	Pol	PolA476A	Other - Synonymous
31654	E-ST 68-1	DPC 28-35	SIVmac239	8973	G	A	1.17151	Env	EnvR705K	Other - Non-synonymous
31654	E-ST 68-1	DPC 28-35	SIVmac239	6042	G	A	16.92	Vif	VifQ149Q	Known MHC-Ia
31654	E-ST 68-1	DPC 28-35	SIVmac239	8336	G	A	1.20776	Env	EnvE493K	Other - Non-synonymous
31654	E-ST 68-1	DPC 28-35	SIVmac239	4079	A	C	1.47987	Pol	PolP532P	Other - Synonymous
31654	E-ST 68-1	DPC 28-35	SIVmac239	3105	T	C	2.46278	Pol	PolF208L	Other - Non-synonymous
31654	E-ST 68-1	DPC 28-35	SIVmac239	8692	T	C	3.29462	Env	EnvC611C	Other - Synonymous
31654	E-ST 68-1	DPC 28-35	SIVmac239	5949	A	G	1.16378	Vif	VifT118T	Other - Synonymous
31654	E-ST 68-1	DPC 28-35	SIVmac239	6640	C	-	1.87019	Tat, vpR	TatS28-, vpRI78-	Known MHC-Ia
31654	E-ST 68-1	DPC 28-35	SIVmac239	4715	A	G	1.19969	Pol	PolP744P	Other - Synonymous
31654	E-ST 68-1	DPC 28-35	SIVmac239	3003	G	A	1.03311	Pol	PolE174K	Other - Non-synonymous
31654	E-ST 68-1	DPC 28-35	SIVmac239	9826	T	C	1.85672	Nef	NefI165T	Known MHC-Ia
31654	E-ST 68-1	DPC 28-35	SIVmac239	3338	T	C	2.05314	Pol	PolF285F	Other - Synonymous
31654	E-ST 68-1	DPC 28-35	SIVmac239	4502	A	G	1.44231	Pol	PolV673V	Other - Synonymous
31654	E-ST 68-1	DPC 28-35	SIVmac239	4674	G	A	1.10853	Pol	PolE731K	Other - Non-synonymous
31654	E-ST 68-1	DPC 28-35	SIVmac239	8875	G	A	2.01651	Env	EnvL672L	Other - Synonymous
31654	E-ST 68-1	DPC 28-35	SIVmac239	6644	T	-	1.8829	Tat, vpR	TatT29-, vpRS80-	Known MHC-Ia
31654	E-ST 68-1	DPC 28-35	SIVmac239	6643	C	-	1.8686	Tat, vpR	TatT29-, vpRH79-	Known MHC-Ia
31654	E-ST 68-1	DPC 28-35	SIVmac239	3201	G	A	10.7079	Pol	PolV240I	Other - Non-synonymous
31654	E-ST 68-1	DPC 28-35	SIVmac239	4923	G	A	2.2178	Pol	PolG814R	Other - Non-synonymous
31654	E-ST 68-1	DPC 28-35	SIVmac239	9580	G	A	1.02529	Nef	NefR83K	MHC-II-Supertope
31654	E-ST 68-1	DPC 28-35	SIVmac239	6647	A	-	1.83916	Tat, vpR	TatP30-, vpRR81-	Known MHC-Ia
31654	E-ST 68-1	DPC 28-35	SIVmac239	6642	A	-	1.90223	Tat, vpR	TatT29-, vpRH79-	Known MHC-Ia
31654	E-ST 68-1	DPC 28-35	SIVmac239	6646	C	-	1.8738	Tat, vpR	TatP30-, vpRS80-	Known MHC-Ia
31654	E-ST 68-1	DPC 28-35	SIVmac239	5306	C	T	1.09743	Pol	PolT941T	Other - Synonymous
31654	E-ST 68-1	DPC 28-35	SIVmac239	4516	A	G	1.47814	Pol	PolQ678R	Other - Non-synonymous
31654	E-ST 68-1	DPC 28-35	SIVmac239	4835	T	C	1.92365	Pol	PolS784S	Known MHC-Ia
31654	E-ST 68-1	DPC 28-35	SIVmac239	6649	A	-	1.84269	Tat, vpR	TatE31X, vpRR81-	Known MHC-Ia
31654	E-ST 68-1	DPC 28-35	SIVmac239	2849	T	C	2.90902	Pol	PolA122A	MHC-II-Supertope
31654	E-ST 68-1	DPC 28-35	SIVmac239	6648	G	-	1.83725	Tat, vpR	TatE31X, vpRR81-	Known MHC-Ia
31654	E-ST 68-1	DPC 28-35	SIVmac239	9421	G	A	1.17383	Env, Nef	EnvE854E, NefR30K	Other - Non-synonymous
31654	E-ST 68-1	DPC 28-35	SIVmac239	3894	G	A	1.78312	Pol	PolV471I	Other - Non-synonymous
31654	E-ST 68-1	DPC 28-35	SIVmac239	8071	G	A	1.23952	Env	EnvM404I	Other - Non-synonymous
31654	E-ST 68-1	DPC 28-35	SIVmac239	4517	G	A	1.50254	Pol	PolQ678Q	Other - Synonymous
31654	E-ST 68-1	DPC 28-35	SIVmac239	4544	A	G	1.08501	Pol	PolE687E	Other - Synonymous
31654	E-ST 68-1	DPC 28-35	SIVmac239	5198	C	T	1.5348	Pol	PolT905T	Other - Synonymous
31654	E-ST 68-1	DPC 28-35	SIVmac239	6641	C	-	1.87291	Tat, vpR	TatS28-, vpRH79-	Known MHC-Ia
31654	E-ST 68-1	DPC 28-35	SIVmac239	9110	A	G	35.8303	Env, Rev, Tat	EnvR751G, RevK40R, TatK115K	Suboptimal NT
31654	E-ST 68-1	DPC 28-35	SIVmac239	4864	G	A	1.27688	Pol	PolG794K	Other - Non-synonymous
31654	E-ST 68-1	DPC 28-35	SIVmac239	9530	G	A	1.63352	Nef	NefM66I	Other - Non-synonymous
31654	E-ST 68-1	DPC 28-35	SIVmac239	4021	A	-	1.00685	Pol	PolE513X	Known MHC-Ia
31654	E-ST 68-1	DPC 28-35	SIVmac239	9601	T	C	1.23561	Nef	NefI90T	MHC-E-Supertope
31654	E-ST 68-1	DPC 28-35	SIVmac239	1947	T	C	2.23167	Gag	GagD213D	MHC-II-Supertope
31654	E-ST 68-1	DPC 28-35	SIVmac239	5428	-	A	1.44317			Other - Non-synonymous
31654	E-ST 68-1	DPC 28-35	SIVmac239	3213	G	A	1.01189	Pol	PolE244K	Other - Non-synonymous
31654	E-ST 68-1	DPC 28-35	SIVmac239	7218	G	A	1.84482	Env	EnvR120K	Other - Non-synonymous
31654	E-ST 68-1	DPC 28-35	SIVmac239	4447	A	C	1.54131	Pol	PolK655T	Other - Non-synonymous
31654	E-ST 68-1	DPC 28-35	SIVmac239	6645	C	-	1.86554	Tat, vpR	TatP30-, vpRS80-	Known MHC-Ia
31654	E-ST 68-1	DPC 28-35	SIVmac239	4651	G	T	2.15606	Pol	PolR723M	Other - Non-synonymous
26712	E-ST 68-1	DPC 28-35	SIVmac239	9609	g	G	99.83	Nef	NefE93E	Other - Synonymous
26712	E-ST 68-1	DPC 28-35	SIVmac239	3749	T	C	3.21569	Pol	PolF422F	Other - Synonymous
26712	E-ST 68-1	DPC 28-35	SIVmac239	4151	G	A	1.20407	Pol	PolL556L	Other - Synonymous
26712	E-ST 68-1	DPC 28-35	SIVmac239	9832	A	T	5.72935	Nef	NefY167F	Known MHC-Ia
26712	E-ST 68-1	DPC 28-35	SIVmac239	10121	C	T	3.19435	Nef	NefR263R	Other - Synonymous
26712	E-ST 68-1	DPC 28-35	SIVmac239	9804	G	A	14.2395	Nef	NefD158N	Other - Non-synonymous
26712	E-ST 68-1	DPC 28-35	SIVmac239	9826	T	C	31.5951	Nef	NefI165T	Known MHC-Ia
26712	E-ST 68-1	DPC 28-35	SIVmac239	5679	T	C	1.08174	Vif	VifY28Y	Other - Synonymous
26712	E-ST 68-1	DPC 28-35	SIVmac239	9345	A	G	99.828	Env, Nef	EnvY829C, NefI5V	Other - Non-synonymous
26712	E-ST 68-1	DPC 28-35	SIVmac239	9805	A	G	6.96699	Nef	NefD158G	Other - Non-synonymous
26712	E-ST 68-1	DPC 28-35	SIVmac239	9806	T	G	3.80783	Nef	NefD158E	Other - Non-synonymous
26712	E-ST 68-1	DPC 28-35	SIVmac239	9992	C	T	4.00866	Nef	NefA220A	Other - Synonymous
26712	E-ST 68-1	DPC 28-35	SIVmac239	4286	G	A	1.01769	Pol	PolE601E, PolE601K	Other - Non-synonymous
26712	E-ST 68-1	DPC 28-35	SIVmac239	4671	G	A	1.21049	Pol	PolE730K	Other - Non-synonymous
26712	E-ST 68-1	DPC 28-35	SIVmac239	9110	A	G	99.3218	Env, Rev, Tat	EnvR751G, RevK40R, TatK115K	Suboptimal NT
26712	E-ST 68-1	DPC 28-35	SIVmac239	9814	C	T	25.2309	Nef	NefS161L	Known MHC-Ia
32751	E-ST 68-1	DPC 28-35	SIVmac239	4345	G	A	1.36387	Pol	PolW621*	Other - Non-synonymous
32751	E-ST 68-1	DPC 28-35	SIVmac239	9609	g	G	99.1986	Nef	NefE93E	Other - Synonymous
32751	E-ST 68-1	DPC 28-35	SIVmac239	4297	G	A	1.63202	Pol	PolW605*	Known MHC-Ia
32751	E-ST 68-1	DPC 28-35	SIVmac239	2997	G	A	1.1873	Pol	PolE172K	MHC-E-Supertope
32751	E-ST 68-1	DPC 28-35	SIVmac239	4151	G	A	1.14414	Pol	PolL556L	Other - Synonymous
32751	E-ST 68-1	DPC 28-35	SIVmac239	3340	G	A	1.03093	Pol	PolR286K	Other - Non-synonymous
32751	E-ST 68-1	DPC 28-35	SIVmac239	7402	A	G	1.05525	Env	EnvK181K	Other - Synonymous
32751	E-ST 68-1	DPC 28-35	SIVmac239	9417	G	A	1.76937	Env, Nef	EnvW853*, NefG29R	Other - Non-synonymous
32751	E-ST 68-1	DPC 28-35	SIVmac239	6815	G	A	1.0015	Rev, Tat	RevR11Q, TatP86P	Other - Non-synonymous
32751	E-ST 68-1	DPC 28-35	SIVmac239	9674	A	G	1.00577	Nef	NefK114K	Known MHC-Ia
32751	E-ST 68-1	DPC 28-35	SIVmac239	4613	G	A	1.36	Pol	PolM710I	Other - Non-synonymous
32751	E-ST 68-1	DPC 28-35	SIVmac239	8458	G	A	2.64163	Env	EnvL533L	Other - Synonymous
32751	E-ST 68-1	DPC 28-35	SIVmac239	4226	A	G	2.10259	Pol	PolK581K	Other - Synonymous
32751	E-ST 68-1	DPC 28-35	SIVmac239	8875	G	A	1.08372	Env	EnvL672L	Other - Synonymous
32751	E-ST 68-1	DPC 28-35	SIVmac239	2871	G	A	1.00296	Pol	PolE130K	MHC-II-Supertope
32751	E-ST 68-1	DPC 28-35	SIVmac239	6872	G	A	1.34685	Env	EnvG5R	Other - Non-synonymous
32751	E-ST 68-1	DPC 28-35	SIVmac239	8088	G	A	2.1042	Env	EnvW410*	Other - Non-synonymous
32751	E-ST 68-1	DPC 28-35	SIVmac239	2379	G	A	3.27603	Gag	GagP357P	Other - Synonymous
32751	E-ST 68-1	DPC 28-35	SIVmac239	8071	G	A	1.0615	Env	EnvM404I	Other - Non-synonymous
32751	E-ST 68-1	DPC 28-35	SIVmac239	9500	G	A	1.17586	Nef	NefE56E	Other - Synonymous
32751	E-ST 68-1	DPC 28-35	SIVmac239	4671	G	A	1.06457	Pol	PolE730K	Other - Non-synonymous
32751	E-ST 68-1	DPC 28-35	SIVmac239	9110	A	G	95.6489	Env, Rev, Tat	EnvR751G, RevK40R, TatK115K	Suboptimal NT
32751	E-ST 68-1	DPC 28-35	SIVmac239	7058	G	A	1.26761	Env	EnvV67M	Other - Non-synonymous
32751	E-ST 68-1	DPC 28-35	SIVmac239	6458	G	A	1.04516	vpR	vpRE18K	Known MHC-Ia
32751	E-ST 68-1	DPC 28-35	SIVmac239	7533	G	A	1.31474	Env	EnvW225*	Other - Non-synonymous
32751	E-ST 68-1	DPC 28-35	SIVmac239	3352	G	A	1.12932	Pol	PolR290K	Other - Non-synonymous
32751	E-ST 68-1	DPC 28-35	SIVmac239	8341	G	A	1.18182	Env	EnvL494L	Other - Synonymous
29301	68-1.2	DPC 70-91	SIVmac239	4295	A	T	3.8592	Pol	PolV604V	Known MHC-Ia
29301	68-1.2	DPC 70-91	SIVmac239	9609	g	G	99.6707	Nef	NefE93E	Other - Synonymous
29301	68-1.2	DPC 70-91	SIVmac239	2711	A	G	1.57986	Gag, Pol	GagD468G, PolG76G	Other - Non-synonymous
29301	68-1.2	DPC 70-91	SIVmac239	8803	A	G	6.54945	Env	EnvE648E	Other - Synonymous
29301	68-1.2	DPC 70-91	SIVmac239	9605	T	C	1.1343	Nef	NefD91D	MHC-E-Supertope
29301	68-1.2	DPC 70-91	SIVmac239	9364	G	A	26.4292	Env, Nef	EnvQ835Q, NefR11K	MHC-E-Supertope
29301	68-1.2	DPC 70-91	SIVmac239	6661	T	A	17.1775	Tat, vpR	TatL35Q, vpRP85P	Known MHC-Ia
29301	68-1.2	DPC 70-91	SIVmac239	7278	C	T	2.38167	Env	EnvA140V	Other - Non-synonymous
29301	68-1.2	DPC 70-91	SIVmac239	8851	G	A	1.36926	Env	EnvK664K	Other - Synonymous
29301	68-1.2	DPC 70-91	SIVmac239	9966	G	A	2.1901	Nef	NefA212T	MHC-E-Supertope
29301	68-1.2	DPC 70-91	SIVmac239	9631	T	C	1.60043	Nef	NefV100A	Other - Non-synonymous
29301	68-1.2	DPC 70-91	SIVmac239	9832	A	T	8.39136	Nef	NefY167F	Known MHC-Ia
29301	68-1.2	DPC 70-91	SIVmac239	7402	A	G	2.03079	Env	EnvK181K	Other - Synonymous
29301	68-1.2	DPC 70-91	SIVmac239	3971	T	C	2.711	Pol	PolT496T	Other - Synonymous
29301	68-1.2	DPC 70-91	SIVmac239	1338	G	A	13.1054	Gag	GagG10G	Other - Synonymous
29301	68-1.2	DPC 70-91	SIVmac239	9633	T	G	21.8633	Nef	NefS101A	Other - Non-synonymous
29301	68-1.2	DPC 70-91	SIVmac239	9633	T	C	42.6588	Nef	NefS101P	Other - Non-synonymous
29301	68-1.2	DPC 70-91	SIVmac239	7885	A	G	5.46458	Env	EnvA342A	Other - Synonymous
29301	68-1.2	DPC 70-91	SIVmac239	4944	G	A	5.97161	Pol	PolA821T	Other - Non-synonymous
29301	68-1.2	DPC 70-91	SIVmac239	6663	G	A	61.3875	Tat, vpR	TatG36R, vpRG86E	Other - Non-synonymous
29301	68-1.2	DPC 70-91	SIVmac239	9618	G	A	10.0402	Nef	NefD96N	Other - Non-synonymous
29301	68-1.2	DPC 70-91	SIVmac239	9932	T	C	5.71776	Nef	NefT200T	Known MHC-Ia
29301	68-1.2	DPC 70-91	SIVmac239	1544	A	T	1.54823	Gag	GagY79F	Known MHC-Ia
29301	68-1.2	DPC 70-91	SIVmac239	9954	G	A	22.1677	Nef	NefG208R	MHC-E-Supertope
29301	68-1.2	DPC 70-91	SIVmac239	4991	G	A	2.58582	Pol	PolE836E	Other - Synonymous
29301	68-1.2	DPC 70-91	SIVmac239	9826	T	C	4.18964	Nef	NefI165T	Known MHC-Ia
29301	68-1.2	DPC 70-91	SIVmac239	1590	G	A	2.73914	Gag	GagV94V	Other - Synonymous
29301	68-1.2	DPC 70-91	SIVmac239	6779	A	G	1.69205	Tat	TatI74M	Other - Non-synonymous
29301	68-1.2	DPC 70-91	SIVmac239	1902	G	A	1.5404	Gag	GagA198A	Other - Synonymous
29301	68-1.2	DPC 70-91	SIVmac239	2221	T	C	1.35844	Gag	GagL305L	Other - Synonymous
29301	68-1.2	DPC 70-91	SIVmac239	2607	T	G	1.33826	Gag, Pol	GagG433G, PolF42V	Other - Non-synonymous
29301	68-1.2	DPC 70-91	SIVmac239	5114	T	C	4.62138	Pol	PolI877I	Other - Synonymous
29301	68-1.2	DPC 70-91	SIVmac239	2708	T	C	2.36778	Gag, Pol	GagV467A, PolC75C	Other - Non-synonymous
29301	68-1.2	DPC 70-91	SIVmac239	2750	G	A	1.09622	Gag, Pol	GagR481K, PolE89E	Other - Non-synonymous
29301	68-1.2	DPC 70-91	SIVmac239	9942	G	A	59.9251	Nef	NefD204N	MHC-E-Supertope
29301	68-1.2	DPC 70-91	SIVmac239	8121	C	T	1.18103	Env	EnvP421L	Other - Non-synonymous
29301	68-1.2	DPC 70-91	SIVmac239	2703	A	G	2.07824	Gag, Pol	GagP465P, PolS74G	Other - Non-synonymous
29301	68-1.2	DPC 70-91	SIVmac239	2696	A	G	1.22667	Gag, Pol	GagE463G, PolR71R	Other - Non-synonymous
29301	68-1.2	DPC 70-91	SIVmac239	2462	G	A	1.22627	Gag	GagR385K	Other - Non-synonymous
29301	68-1.2	DPC 70-91	SIVmac239	9117	G	A	1.13029	Env, Rev, Tat	EnvG753D, RevR42R, TatV118M	MHC-II-Supertope
29301	68-1.2	DPC 70-91	SIVmac239	2710	G	A	16.0125	Gag, Pol	GagD468N, PolG76E	Other - Non-synonymous
29301	68-1.2	DPC 70-91	SIVmac239	9110	A	G	99.7943	Env, Rev, Tat	EnvR751G, RevK40R, TatK115K	Suboptimal NT
29301	68-1.2	DPC 70-91	SIVmac239	9619	A	G	10.4308	Nef	NefD96G	Other - Non-synonymous
29301	68-1.2	DPC 70-91	SIVmac239	8863	A	G	2.02267	Env	EnvE668E	Other - Synonymous
29301	68-1.2	DPC 70-91	SIVmac239	7058	G	A	98.6266	Env	EnvV67M	Other - Non-synonymous
29301	68-1.2	DPC 70-91	SIVmac239	8635	G	A	1.2166	Env	EnvR592R	Other - Synonymous
29301	68-1.2	DPC 70-91	SIVmac239	7633	G	A	5.0968	Env	EnvV258V	Other - Synonymous
29301	68-1.2	DPC 70-91	SIVmac239	6673	T	C	3.766	Tat, vpR	TatI39T, vpRN89N	MHC-II-Supertope
29301	68-1.2	DPC 70-91	SIVmac239	3721	C	T	2.30625	Pol	PolS413L	Suboptimal NT
29301	68-1.2	DPC 70-91	SIVmac239	9814	C	T	77.5717	Nef	NefS161L	Known MHC-Ia
29301	68-1.2	DPC 70-91	SIVmac239	2707	G	A	12.5237	Gag, Pol	GagV467M, PolC75Y	Other - Non-synonymous
29301	68-1.2	DPC 70-91	SIVmac239	6091	C	T	13.955	Vif, vpX	VifP166S, vpXI8I	Known MHC-Ia
29301	68-1.2	DPC 70-91	SIVmac239	1512	G	A	2.81198	Gag	GagV68V	Other - Synonymous
29301	68-1.2	DPC 70-91	SIVmac239	9910	A	G	10.9696	Nef	NefY193C	Other - Non-synonymous
29301	68-1.2	DPC 70-91	SIVmac239	7427	G	A	2.15168	Env	EnvA190T	Other - Non-synonymous
29301	68-1.2	DPC 70-91	SIVmac239	4760	T	C	6.66667	Pol	PolV759V	Other - Synonymous
29301	68-1.2	DPC 70-91	SIVmac239	1530	T	C	2.01673	Gag	GagN74N	Known MHC-Ia
29301	68-1.2	DPC 70-91	SIVmac239	4058	T	C	4.08789	Pol	PolC525C	Known MHC-Ia
29305	68-1.2	DPC 70-91	SIVmac239	9609	g	G	99.616	Nef	NefE93E	Other - Synonymous
29305	68-1.2	DPC 70-91	SIVmac239	2997	G	A	1.01945	Pol	PolE172K	MHC-E-Supertope
29305	68-1.2	DPC 70-91	SIVmac239	8803	A	G	2.54134	Env	EnvE648E	Other - Synonymous
29305	68-1.2	DPC 70-91	SIVmac239	8751	A	G	1.07698	Env	EnvK631R	Other - Non-synonymous
29305	68-1.2	DPC 70-91	SIVmac239	4945	C	T	8.6978	Pol	PolA821V	Suboptimal NT
29305	68-1.2	DPC 70-91	SIVmac239	7402	A	G	2.33613	Env	EnvK181K	Other - Synonymous
29305	68-1.2	DPC 70-91	SIVmac239	4944	G	A	8.71845	Pol	PolA821T	Other - Non-synonymous
29305	68-1.2	DPC 70-91	SIVmac239	6663	G	A	5.2414	Tat, vpR	TatG36R, vpRG86E	Other - Non-synonymous
29305	68-1.2	DPC 70-91	SIVmac239	8390	G	A	1.91454	Env	EnvD511N	Other - Non-synonymous
29305	68-1.2	DPC 70-91	SIVmac239	2762	G	A	1.19022	Gag, Pol	GagR485K, PolE93E	MHC-E-Supertope
29305	68-1.2	DPC 70-91	SIVmac239	8003	G	A	11.0196	Env	EnvG382R	Other - Non-synonymous
29305	68-1.2	DPC 70-91	SIVmac239	5845	A	G	1.74668	Vif	VifT84A	Other - Non-synonymous
29305	68-1.2	DPC 70-91	SIVmac239	6375	C	-	1.08055	vpX	vpXP103-	Known MHC-Ia
29305	68-1.2	DPC 70-91	SIVmac239	8616	C	T	3.42981	Env	EnvT586I	Other - Non-synonymous
29305	68-1.2	DPC 70-91	SIVmac239	6513	A	C	1.12859	vpR	vpRD36A	Other - Non-synonymous
29305	68-1.2	DPC 70-91	SIVmac239	7878	A	G	2.0283	Env	EnvK340R	Other - Non-synonymous
29305	68-1.2	DPC 70-91	SIVmac239	8186	A	G	1.17807	Env	EnvK443E	Other - Non-synonymous
29305	68-1.2	DPC 70-91	SIVmac239	8279	G	A	99.4007	Env	EnvD474N	Other - Non-synonymous
29305	68-1.2	DPC 70-91	SIVmac239	8875	G	A	1.09428	Env	EnvL672L	Other - Synonymous
29305	68-1.2	DPC 70-91	SIVmac239	1345	G	A	2.33311	Gag	GagA13T	Other - Non-synonymous
29305	68-1.2	DPC 70-91	SIVmac239	5205	G	A	1.13174	Pol	PolV908I	Other - Non-synonymous
29305	68-1.2	DPC 70-91	SIVmac239	2603	C	T	1.25408	Gag, Pol	GagA432V, PolG40G	Other - Non-synonymous
29305	68-1.2	DPC 70-91	SIVmac239	2607	T	G	1.30719	Gag, Pol	GagG433G, PolF42V	Other - Non-synonymous
29305	68-1.2	DPC 70-91	SIVmac239	7385	A	G	7.93078	Env	EnvK176E	Other - Non-synonymous
29305	68-1.2	DPC 70-91	SIVmac239	8736	C	T	1.18146	Env	EnvA626V	Known MHC-Ia
29305	68-1.2	DPC 70-91	SIVmac239	8745	C	T	2.38481	Env	EnvT629I	Other - Non-synonymous
29305	68-1.2	DPC 70-91	SIVmac239	8735	G	A	1.25047	Env	EnvA626T	Known MHC-Ia
29305	68-1.2	DPC 70-91	SIVmac239	3371	G	A	1.01179	Pol	PolT296T	Other - Synonymous
29305	68-1.2	DPC 70-91	SIVmac239	6374	C	-	1.06507	vpX	vpXP103-	Known MHC-Ia
29305	68-1.2	DPC 70-91	SIVmac239	5144	C	T	3.49093	Pol	PolN887N	Other - Synonymous
29305	68-1.2	DPC 70-91	SIVmac239	9110	A	G	99.8079	Env, Rev, Tat	EnvR751G, RevK40R, TatK115K	Suboptimal NT
29305	68-1.2	DPC 70-91	SIVmac239	7394	A	G	1.92308	Env	EnvK179E	Other - Non-synonymous
29305	68-1.2	DPC 70-91	SIVmac239	7058	G	A	90.3782	Env	EnvV67M	Other - Non-synonymous
29305	68-1.2	DPC 70-91	SIVmac239	6673	T	C	1.36612	Tat, vpR	TatI39T, vpRN89N	MHC-II-Supertope
29305	68-1.2	DPC 70-91	SIVmac239	3721	C	T	40.3423	Pol	PolS413L	Suboptimal NT
29305	68-1.2	DPC 70-91	SIVmac239	1391	A	G	2.27316	Gag	GagK28R	Other - Non-synonymous
29305	68-1.2	DPC 70-91	SIVmac239	9780	G	A	2.1772	Nef	NefE150K	Other - Non-synonymous
29305	68-1.2	DPC 70-91	SIVmac239	6376	T	-	1.04305	vpX	vpXP103-	Known MHC-Ia
29305	68-1.2	DPC 70-91	SIVmac239	5590	A	G	11.7509	Pol	PolK1036R	Other - Non-synonymous
29305	68-1.2	DPC 70-91	SIVmac239	7899	G	A	1.69214	Env	EnvG347E	Other - Non-synonymous
29305	68-1.2	DPC 70-91	SIVmac239	9910	A	G	7.32601	Nef	NefY193C	Other - Non-synonymous
29305	68-1.2	DPC 70-91	SIVmac239	8739	G	A	13.9867	Env	EnvS627N	Known MHC-Ia
29305	68-1.2	DPC 70-91	SIVmac239	6330	G	A	2.39091	vpX	vpXR88K	Other - Non-synonymous
28819	68-1	DPC 70-91	SIVmac239	9609	g	G	99.5672	Nef	NefE93E	Other - Synonymous
28819	68-1	DPC 70-91	SIVmac239	6490	A	G	3.20085	vpR	vpRK28K	Other - Synonymous
28819	68-1	DPC 70-91	SIVmac239	6011	G	A	10.2023	Vif	VifR139K	Known MHC-Ia
28819	68-1	DPC 70-91	SIVmac239	9501	G	A	2.30046	Nef	NefG57R	Other - Non-synonymous
28819	68-1	DPC 70-91	SIVmac239	9225	C	T	3.24041	Env, Rev	EnvT789I, RevN78N	MHC-II-Supertope
28819	68-1	DPC 70-91	SIVmac239	1345	G	A	3.90987	Gag	GagA13T	Other - Non-synonymous
28819	68-1	DPC 70-91	SIVmac239	2603	C	T	1.9486	Gag, Pol	GagA432V, PolG40G	Other - Non-synonymous
28819	68-1	DPC 70-91	SIVmac239	2325	T	G	1.53092	Gag	GagG339G	Other - Synonymous
28819	68-1	DPC 70-91	SIVmac239	2607	T	G	1.97013	Gag, Pol	GagG433G, PolF42V	Other - Non-synonymous
28819	68-1	DPC 70-91	SIVmac239	9593	G	A	1.3553	Nef	NefM87I	MHC-II-Supertope
28819	68-1	DPC 70-91	SIVmac239	8803	A	G	2.7906	Env	EnvE648E	Other - Synonymous
28819	68-1	DPC 70-91	SIVmac239	8524	A	G	4.86923	Env	EnvR555R	Other - Synonymous
28819	68-1	DPC 70-91	SIVmac239	9085	A	C	1.11643	Env, Rev, Tat	EnvA742A, RevT32P, TatH107P	MHC-II-Supertope
28819	68-1	DPC 70-91	SIVmac239	9594	G	A	1.43923	Nef	NefD88N	MHC-E-Supertope
28819	68-1	DPC 70-91	SIVmac239	9415	A	G	20.3916	Env, Nef	EnvL852L, NefY28C	Known MHC-Ia
28819	68-1	DPC 70-91	SIVmac239	3818	A	G	1.37429	Pol	PolT445T	MHC-E-Supertope
28819	68-1	DPC 70-91	SIVmac239	6788	G	A	2.0251	Rev, Tat	RevS2N, TatE77E	Other - Non-synonymous
28819	68-1	DPC 70-91	SIVmac239	8389	A	G	2.0913	Env	EnvT510T	Other - Synonymous
28819	68-1	DPC 70-91	SIVmac239	9920	T	G	4.56311	Nef	NefH196Q	Known MHC-Ia
28819	68-1	DPC 70-91	SIVmac239	6791	A	G	1.87189	Rev, Tat	RevN3S, TatQ78Q	Other - Non-synonymous
28819	68-1	DPC 70-91	SIVmac239	9832	A	T	97.6938	Nef	NefY167F	Known MHC-Ia
28819	68-1	DPC 70-91	SIVmac239	9239	G	A	16.3978	Env, Rev	EnvV794I, RevS83N	MHC-II-Supertope
28819	68-1	DPC 70-91	SIVmac239	7402	A	G	2.26087	Env	EnvK181K	Other - Synonymous
28819	68-1	DPC 70-91	SIVmac239	3611	A	G	7.59605	Pol	PolL376L	Known MHC-Ia
28819	68-1	DPC 70-91	SIVmac239	7273	A	T	2.27542	Env	EnvA138G	Other - Non-synonymous
28819	68-1	DPC 70-91	SIVmac239	3006	G	A	6.07692	Pol	PolV175I	Other - Non-synonymous
28819	68-1	DPC 70-91	SIVmac239	7372	C	T	3.61978	Env	EnvN171N	Other - Synonymous
28819	68-1	DPC 70-91	SIVmac239	2462	G	A	6.26566	Gag	GagR385K	Other - Non-synonymous
28819	68-1	DPC 70-91	SIVmac239	9240	T	C	3.83595	Env, Rev	EnvV794A, RevS83S	MHC-II-Supertope
28819	68-1	DPC 70-91	SIVmac239	6797	A	C	1.99364	Rev, Tat	RevE5A, TatR80R	Other - Non-synonymous
28819	68-1	DPC 70-91	SIVmac239	3156	G	A	92.5132	Pol	PolD225N	Other - Non-synonymous
28819	68-1	DPC 70-91	SIVmac239	7235	T	C	1.75988	Env	EnvS126P	Other - Non-synonymous
28819	68-1	DPC 70-91	SIVmac239	3720	T	G	3.17319	Pol	PolS413A	Other - Non-synonymous
28819	68-1	DPC 70-91	SIVmac239	8390	G	A	62.0915	Env	EnvD511N	Other - Non-synonymous
28819	68-1	DPC 70-91	SIVmac239	9907	A	C	2.80869	Nef	NefH192P	Other - Non-synonymous
28819	68-1	DPC 70-91	SIVmac239	7272	C	G	2.22749	Env	EnvA138G	Other - Non-synonymous
28819	68-1	DPC 70-91	SIVmac239	5845	A	G	2.20564	Vif	VifT84A	Other - Non-synonymous
28819	68-1	DPC 70-91	SIVmac239	9110	A	G	99.1642	Env, Rev, Tat	EnvR751E, EnvR751G, RevK40R, TatK115K	Suboptimal NT
28819	68-1	DPC 70-91	SIVmac239	9234	C	T	4.82955	Env, Rev	EnvS792L, RevI81I	MHC-II-Supertope
28819	68-1	DPC 70-91	SIVmac239	7268	A	G	2.94393	Env	EnvT137A	Other - Non-synonymous
28819	68-1	DPC 70-91	SIVmac239	7058	G	A	98.6111	Env	EnvV67M	Other - Non-synonymous
28819	68-1	DPC 70-91	SIVmac239	8108	G	A	1.12115	Env	EnvA417T	Other - Non-synonymous
28819	68-1	DPC 70-91	SIVmac239	8391	A	G	1.97229	Env	EnvD511G	Other - Non-synonymous
28819	68-1	DPC 70-91	SIVmac239	2475	G	A	4.80641	Gag	GagK389K	Other - Synonymous
28819	68-1	DPC 70-91	SIVmac239	3077	G	A	99.6143	Pol	PolL198L	Other - Synonymous
28819	68-1	DPC 70-91	SIVmac239	3721	C	T	92.1439	Pol	PolS413L	Suboptimal NT
28819	68-1	DPC 70-91	SIVmac239	1391	A	G	3.3241	Gag	GagK28R	Other - Non-synonymous
28819	68-1	DPC 70-91	SIVmac239	8677	G	A	29.4058	Env	EnvL606L	Other - Synonymous
28819	68-1	DPC 70-91	SIVmac239	9073	A	C	1.05323	Env, Rev, Tat	EnvQ738H, RevT28P, TatN103T	MHC-II-Supertope
28819	68-1	DPC 70-91	SIVmac239	9814	C	T	2.08078	Nef	NefS161L	Known MHC-Ia
28819	68-1	DPC 70-91	SIVmac239	7305	G	A	1.89274	Env	EnvS149N	Other - Non-synonymous
28819	68-1	DPC 70-91	SIVmac239	7878	A	G	1.16959	Env	EnvK340R	Other - Non-synonymous
28819	68-1	DPC 70-91	SIVmac239	1944	A	G	15.377	Gag	GagA212A	MHC-II-Supertope
28819	68-1	DPC 70-91	SIVmac239	9237	G	A	9.18703	Env, Rev	EnvR793K, RevE82E	MHC-II-Supertope
28819	68-1	DPC 70-91	SIVmac239	3227	G	A	99.2479	Pol	PolK248K	Other - Synonymous
28819	68-1	DPC 70-91	SIVmac239	9852	C	T	4.00163	Nef	NefL174L	Known MHC-Ia
28819	68-1	DPC 70-91	SIVmac239	8149	G	A	1.07137	Env	EnvV430V	Other - Synonymous
28819	68-1	DPC 70-91	SIVmac239	7427	G	A	2.74017	Env	EnvA190T	Other - Non-synonymous
28819	68-1	DPC 70-91	SIVmac239	8148	T	C	2.36455	Env	EnvV430A	Other - Non-synonymous
28819	68-1	DPC 70-91	SIVmac239	5902	A	G	22.5675	Vif	VifN103D	Known MHC-Ia
28819	68-1	DPC 70-91	SIVmac239	7844	G	A	1.1444	Env	EnvV329I	Other - Non-synonymous
28819	68-1	DPC 70-91	SIVmac239	6089	A	C	1.43177	Vif, vpX	VifN165T, vpXI8L	Known MHC-Ia
28819	68-1	DPC 70-91	SIVmac239	9224	A	G	5.49633	Env, Rev	EnvT789A, RevN78S	MHC-II-Supertope
28819	68-1	DPC 70-91	SIVmac239	7276	A	T	2.21527	Env	EnvS139S	Other - Synonymous
30418	68-1.2	DPC 70-91	SIVmac239	9137	A	G	1.32022	Env, Rev, Tat	EnvS760G, RevQ49R, TatT124T	MHC-E-Supertope
30418	68-1.2	DPC 70-91	SIVmac239	9609	g	G	99.594	Nef	NefE93E	Other - Synonymous
30418	68-1.2	DPC 70-91	SIVmac239	9501	G	A	2.29508	Nef	NefG57R	Other - Non-synonymous
30418	68-1.2	DPC 70-91	SIVmac239	4151	G	A	1.1893	Pol	PolL556L	Other - Synonymous
30418	68-1.2	DPC 70-91	SIVmac239	6625	C	T	3.36957	Tat, vpR	TatS23L, vpRF73F	Other - Non-synonymous
30418	68-1.2	DPC 70-91	SIVmac239	9593	G	A	3.57619	Nef	NefM87I	MHC-II-Supertope
30418	68-1.2	DPC 70-91	SIVmac239	9263	C	T	1.0507	Env, Rev	EnvL802F, RevT91I	Other - Non-synonymous
30418	68-1.2	DPC 70-91	SIVmac239	6487	G	A	1.80314	vpR	vpRL27L	Other - Synonymous
30418	68-1.2	DPC 70-91	SIVmac239	8803	A	G	1.72414	Env	EnvE648E	Other - Synonymous
30418	68-1.2	DPC 70-91	SIVmac239	8524	A	G	1.64295	Env	EnvR555R	Other - Synonymous
30418	68-1.2	DPC 70-91	SIVmac239	6680	T	C	22.1402	Tat, vpR	TatS41S, vpRS92P	MHC-II-Supertope
30418	68-1.2	DPC 70-91	SIVmac239	8536	T	C	1.63875	Env	EnvA559A	Other - Synonymous
30418	68-1.2	DPC 70-91	SIVmac239	9594	G	A	1.17427	Nef	NefD88N	MHC-E-Supertope
30418	68-1.2	DPC 70-91	SIVmac239	9415	A	G	4.00756	Env, Nef	EnvL852L, NefY28C	Known MHC-Ia
30418	68-1.2	DPC 70-91	SIVmac239	9122	G	A	1.27436	Env, Rev, Tat	EnvE755K, RevR44K, TatE119E	MHC-II-Supertope
30418	68-1.2	DPC 70-91	SIVmac239	8101	G	A	1.07092	Env	EnvR414R	Other - Synonymous
30418	68-1.2	DPC 70-91	SIVmac239	6763	A	G	3.06869	Tat	TatK69R	MHC-II-Supertope
30418	68-1.2	DPC 70-91	SIVmac239	1503	T	G	4.37788	Gag	GagA65A	Other - Synonymous
30418	68-1.2	DPC 70-91	SIVmac239	4945	C	T	6.7912	Pol	PolA821V	Suboptimal NT
30418	68-1.2	DPC 70-91	SIVmac239	7402	A	G	2.31224	Env	EnvK181K	Other - Synonymous
30418	68-1.2	DPC 70-91	SIVmac239	9688	T	C	4.47717	Nef	NefM119T	Known MHC-Ia
30418	68-1.2	DPC 70-91	SIVmac239	9187	G	A	2.99357	Env, Rev	EnvL776L, RevD66N	Other - Non-synonymous
30418	68-1.2	DPC 70-91	SIVmac239	4577	A	G	1.21755	Pol	PolP698P	Known MHC-Ia
30418	68-1.2	DPC 70-91	SIVmac239	4944	G	A	3.66705	Pol	PolA821T	Other - Non-synonymous
30418	68-1.2	DPC 70-91	SIVmac239	9555	G	A	2.83051	Nef	NefE75K	MHC-II-Supertope
30418	68-1.2	DPC 70-91	SIVmac239	6652	C	T	1.19936	Tat, vpR	TatS32L, vpRI82I	Known MHC-Ia
30418	68-1.2	DPC 70-91	SIVmac239	9466	G	A	1.08425	Env, Nef	EnvR869R, NefG45E	MHC-II-Supertope
30418	68-1.2	DPC 70-91	SIVmac239	6385	T	C	4.23892	vpX	vpXP106P	Known MHC-Ia
30418	68-1.2	DPC 70-91	SIVmac239	6663	G	A	10.5688	Tat, vpR	TatG36R, vpRG86E	Other - Non-synonymous
30418	68-1.2	DPC 70-91	SIVmac239	8390	G	A	5.56717	Env	EnvD511N	Other - Non-synonymous
30418	68-1.2	DPC 70-91	SIVmac239	2762	G	A	1.08472	Gag, Pol	GagR485K, PolE93E	MHC-E-Supertope
30418	68-1.2	DPC 70-91	SIVmac239	2806	C	T	1.0395	Gag, Pol	GagL500L, PolA108V	MHC-II-Supertope
30418	68-1.2	DPC 70-91	SIVmac239	6702	G	A	4.54629	Tat, vpR	TatA49T, vpRS99N	MHC-II-Supertope
30418	68-1.2	DPC 70-91	SIVmac239	9481	T	G	1.01036	Env, Nef	EnvL874L, NefL50W	MHC-II-Supertope
30418	68-1.2	DPC 70-91	SIVmac239	9511	A	G	14.7134	Nef	NefY60C	Other - Non-synonymous
30418	68-1.2	DPC 70-91	SIVmac239	6199	A	G	3.2022	Vif, vpX	VifN202D, vpXL44L	Other - Non-synonymous
30418	68-1.2	DPC 70-91	SIVmac239	6655	C	T	23.0033	Tat, vpR	TatA33V, vpRG83G	Known MHC-Ia
30418	68-1.2	DPC 70-91	SIVmac239	6670	A	G	1.74368	Tat, vpR	TatE38G, vpRG88G	MHC-II-Supertope
30418	68-1.2	DPC 70-91	SIVmac239	4394	G	A	4.20984	Pol	PolV637V	Other - Synonymous
30418	68-1.2	DPC 70-91	SIVmac239	8395	G	A	2.77927	Env	EnvV512V	Other - Synonymous
30418	68-1.2	DPC 70-91	SIVmac239	6631	C	T	17.8393	Tat, vpR	TatA25V, vpRG75G	Other - Non-synonymous
30418	68-1.2	DPC 70-91	SIVmac239	8677	G	A	7.69008	Env	EnvL606L	Other - Synonymous
30418	68-1.2	DPC 70-91	SIVmac239	6677	C	T	4.42817	Tat, vpR	TatL40L, vpRL91F	MHC-II-Supertope
30418	68-1.2	DPC 70-91	SIVmac239	6668	G	A	2.17918	Tat, vpR	TatE37E, vpRG88K	MHC-II-Supertope
30418	68-1.2	DPC 70-91	SIVmac239	9537	C	T	1.25424	Nef	NefP69S	Other - Non-synonymous
30418	68-1.2	DPC 70-91	SIVmac239	1322	A	G	59.5022	Gag	GagN5S	Other - Non-synonymous
30418	68-1.2	DPC 70-91	SIVmac239	8014	T	C	1.58716	Env	EnvD385D	Other - Synonymous
30418	68-1.2	DPC 70-91	SIVmac239	2328	G	A	1.3549	Gag	GagV340V	Known MHC-Ia
30418	68-1.2	DPC 70-91	SIVmac239	9490	T	A	1.60218	Env, Nef	EnvT877T, NefL53H	Other - Non-synonymous
30418	68-1.2	DPC 70-91	SIVmac239	9490	T	C	31.3909	Env, Nef	EnvT877T, NefL53P	Other - Non-synonymous
30418	68-1.2	DPC 70-91	SIVmac239	6644	T	C	2.38467	Tat, vpR	TatT29T, vpRS80P	Known MHC-Ia
30418	68-1.2	DPC 70-91	SIVmac239	8875	G	A	4.33936	Env	EnvL672L	Other - Synonymous
30418	68-1.2	DPC 70-91	SIVmac239	7819	A	G	1.90114	Env	EnvL320L	Known MHC-Ia
30418	68-1.2	DPC 70-91	SIVmac239	9576	T	C	1.31422	Nef	NefY82H	MHC-II-Supertope
30418	68-1.2	DPC 70-91	SIVmac239	2603	C	T	1.03827	Gag, Pol	GagA432V, PolG40G	Other - Non-synonymous
30418	68-1.2	DPC 70-91	SIVmac239	9472	A	G	7.91657	Env, Nef	EnvR871R, NefD47G	MHC-II-Supertope
30418	68-1.2	DPC 70-91	SIVmac239	2750	G	A	1.31154	Gag, Pol	GagR481K, PolE89E	Other - Non-synonymous
30418	68-1.2	DPC 70-91	SIVmac239	6469	G	A	1.16505	vpR	vpRV21V	Known MHC-Ia
30418	68-1.2	DPC 70-91	SIVmac239	6684	C	A	6.51512	Tat, vpR	TatL43I, vpRA93D	MHC-II-Supertope
30418	68-1.2	DPC 70-91	SIVmac239	9920	T	G	2.99305	Nef	NefH196Q	Known MHC-Ia
30418	68-1.2	DPC 70-91	SIVmac239	6649	A	G	5.04965	Tat, vpR	TatE31G, vpRR81R	Known MHC-Ia
30418	68-1.2	DPC 70-91	SIVmac239	1770	A	G	2.29547	Gag	GagL154L	Known MHC-Ia
30418	68-1.2	DPC 70-91	SIVmac239	4506	G	A	2.12303	Pol	PolV675M	Other - Non-synonymous
30418	68-1.2	DPC 70-91	SIVmac239	9487	C	T	20.9285	Env, Nef	EnvL876L, NefS52L	Known MHC-Ia
30418	68-1.2	DPC 70-91	SIVmac239	9667	G	A	88.4348	Nef	NefS112N	Known MHC-Ia
30418	68-1.2	DPC 70-91	SIVmac239	9478	G	A	1.04049	Env, Nef	EnvG873G, NefG49D	MHC-II-Supertope
30418	68-1.2	DPC 70-91	SIVmac239	6659	C	A	23.5152	Tat, vpR	TatN34K, vpRP85T	Known MHC-Ia
30418	68-1.2	DPC 70-91	SIVmac239	6659	C	T	1.40909	Tat, vpR	TatN34N, vpRP85S	Known MHC-Ia
30418	68-1.2	DPC 70-91	SIVmac239	6659	C	G	2.27273	Tat, vpR	TatN34K, vpRP85A	Known MHC-Ia
30418	68-1.2	DPC 70-91	SIVmac239	9217	C	T	1.20915	Env, Rev	EnvN786N, RevL76L	MHC-II-Supertope
30418	68-1.2	DPC 70-91	SIVmac239	2658	T	C	1.36986	Gag, Pol	GagA450A, PolS59P	Known MHC-Ia
30418	68-1.2	DPC 70-91	SIVmac239	9489	C	T	3.76471	Env, Nef	EnvT877I, NefL53F	Other - Non-synonymous
30418	68-1.2	DPC 70-91	SIVmac239	9621	T	A	1.20941	Nef	NefL97M	Other - Non-synonymous
30418	68-1.2	DPC 70-91	SIVmac239	6634	A	G	4.91154	Tat, vpR	TatD26G, vpRG76G	Other - Non-synonymous
30418	68-1.2	DPC 70-91	SIVmac239	9110	A	G	99.6182	Env, Rev, Tat	EnvR751G, RevK40R, TatK115K	Suboptimal NT
30418	68-1.2	DPC 70-91	SIVmac239	9530	G	A	1.1271	Nef	NefM66I	Other - Non-synonymous
30418	68-1.2	DPC 70-91	SIVmac239	7058	G	A	98.418	Env	EnvV67M	Other - Non-synonymous
30418	68-1.2	DPC 70-91	SIVmac239	6673	T	C	22.9221	Tat, vpR	TatI39T, vpRN89N	MHC-II-Supertope
30418	68-1.2	DPC 70-91	SIVmac239	7794	G	A	1.5964	Env	EnvR312K	Other - Non-synonymous
30418	68-1.2	DPC 70-91	SIVmac239	8689	A	G	6.25532	Env	EnvG610G	Other - Synonymous
30418	68-1.2	DPC 70-91	SIVmac239	3721	C	T	30.4115	Pol	PolS413L	Suboptimal NT
30418	68-1.2	DPC 70-91	SIVmac239	6669	G	A	2.11548	Tat, vpR	TatE38K, vpRG88K	MHC-II-Supertope
30418	68-1.2	DPC 70-91	SIVmac239	9356	G	A	3.59973	Env, Nef	EnvA833T, NefR8R	Known MHC-Ia
30418	68-1.2	DPC 70-91	SIVmac239	6691	G	A	2.26216	Tat, vpR	TatR45H, vpRP95P	MHC-II-Supertope
30418	68-1.2	DPC 70-91	SIVmac239	6667	A	G	4.69033	Tat, vpR	TatE37G, vpRG87G	MHC-II-Supertope
30418	68-1.2	DPC 70-91	SIVmac239	2253	G	A	1.5006	Gag	GagK315K	Other - Synonymous
30418	68-1.2	DPC 70-91	SIVmac239	9469	T	C	14.5192	Env, Nef	EnvI870I, NefL46S	MHC-II-Supertope
30418	68-1.2	DPC 70-91	SIVmac239	7899	G	A	7.9238	Env	EnvG347E	Other - Non-synonymous
30418	68-1.2	DPC 70-91	SIVmac239	6217	A	G	92.755	Vif, vpX	VifK208E, vpXQ50Q	Other - Non-synonymous
30418	68-1.2	DPC 70-91	SIVmac239	8148	T	C	2.25773	Env	EnvV430A	Other - Non-synonymous
30418	68-1.2	DPC 70-91	SIVmac239	6330	G	A	1.06253	vpX	vpXR88K	Other - Non-synonymous
30418	68-1.2	DPC 70-91	SIVmac239	6767	A	G	1.00282	Tat	TatK70K	MHC-II-Supertope
30429	68-1.2	DPC 70-91	SIVmac239	8118	A	-	1.31919	Env	EnvK420-, EnvK420X	Other - Non-synonymous
30429	68-1.2	DPC 70-91	SIVmac239	9503	A	G	1.53826	Nef	NefG57G	Other - Synonymous
30429	68-1.2	DPC 70-91	SIVmac239	4295	A	G	1.35811	Pol	PolV604V	Known MHC-Ia
30429	68-1.2	DPC 70-91	SIVmac239	9609	g	G	99.7149	Nef	NefE93E	Other - Synonymous
30429	68-1.2	DPC 70-91	SIVmac239	8119	G	-	1.00962	Env	EnvK420-	Other - Non-synonymous
30429	68-1.2	DPC 70-91	SIVmac239	3085	C	T	8.73198	Pol	PolA201V	Other - Non-synonymous
30429	68-1.2	DPC 70-91	SIVmac239	8117	A	-	1.31836	Env	EnvK420-, EnvK420X	Other - Non-synonymous
30429	68-1.2	DPC 70-91	SIVmac239	9263	C	T	50.7655	Env, Rev	EnvL802F, RevT91I	Other - Non-synonymous
30429	68-1.2	DPC 70-91	SIVmac239	8116	G	-	3.00862	Env	EnvQ419-	Other - Non-synonymous
30429	68-1.2	DPC 70-91	SIVmac239	8803	A	G	1.67406	Env	EnvE648E	Other - Synonymous
30429	68-1.2	DPC 70-91	SIVmac239	9085	A	C	1.00143	Env, Rev, Tat	EnvA742A, RevT32P, TatH107P	MHC-II-Supertope
30429	68-1.2	DPC 70-91	SIVmac239	8751	A	G	1.92869	Env	EnvK631R	Other - Non-synonymous
30429	68-1.2	DPC 70-91	SIVmac239	3172	A	G	1.61181	Pol	PolK230R	Other - Non-synonymous
30429	68-1.2	DPC 70-91	SIVmac239	9222	G	T	12.5454	Env, Rev	EnvR788I, RevQ77H	MHC-II-Supertope
30429	68-1.2	DPC 70-91	SIVmac239	9222	G	C	2.07926	Env, Rev	EnvR788T, RevQ77H	MHC-II-Supertope
30429	68-1.2	DPC 70-91	SIVmac239	9980	T	C	99.3752	Nef	NefD216D	Other - Synonymous
30429	68-1.2	DPC 70-91	SIVmac239	5781	G	A	1.36822	Vif	VifQ62Q	Other - Synonymous
30429	68-1.2	DPC 70-91	SIVmac239	9650	T	C	1.97764	Nef	NefV106V	Other - Synonymous
30429	68-1.2	DPC 70-91	SIVmac239	5552	C	T	1.5748	Pol	PolD1023D	Other - Synonymous
30429	68-1.2	DPC 70-91	SIVmac239	9832	A	T	98.9207	Nef	NefY167F	Known MHC-Ia
30429	68-1.2	DPC 70-91	SIVmac239	4945	C	T	8.60799	Pol	PolA821V	Suboptimal NT
30429	68-1.2	DPC 70-91	SIVmac239	9239	G	A	2.01838	Env, Rev	EnvV794I, RevS83N	MHC-II-Supertope
30429	68-1.2	DPC 70-91	SIVmac239	7402	A	G	3.26812	Env	EnvK181K	Other - Synonymous
30429	68-1.2	DPC 70-91	SIVmac239	8756	A	G	4.57377	Env	EnvN633D	Other - Non-synonymous
30429	68-1.2	DPC 70-91	SIVmac239	6851	C	T	51.0314	Rev, Tat	RevT23I, TatN98N	MHC-II-Supertope
30429	68-1.2	DPC 70-91	SIVmac239	8106	C	-	3.00105	Env	EnvT416-	Other - Non-synonymous
30429	68-1.2	DPC 70-91	SIVmac239	8111	A	-	2.99413	Env	EnvN418-	Other - Non-synonymous
30429	68-1.2	DPC 70-91	SIVmac239	4944	G	A	12.048	Pol	PolA821T	Other - Non-synonymous
30429	68-1.2	DPC 70-91	SIVmac239	8107	A	-	2.92286	Env	EnvT416-	Other - Non-synonymous
30429	68-1.2	DPC 70-91	SIVmac239	8390	G	A	7.84206	Env	EnvD511N	Other - Non-synonymous
30429	68-1.2	DPC 70-91	SIVmac239	2762	G	A	1.06402	Gag, Pol	GagR485K, PolE93E	MHC-E-Supertope
30429	68-1.2	DPC 70-91	SIVmac239	1316	T	C	9.17431	Gag	GagV3A	Other - Non-synonymous
30429	68-1.2	DPC 70-91	SIVmac239	8110	T	-	3.02737	Env	EnvA417-	Other - Non-synonymous
30429	68-1.2	DPC 70-91	SIVmac239	4511	A	G	1.79203	Pol	PolL676L	Other - Synonymous
30429	68-1.2	DPC 70-91	SIVmac239	8108	G	-	2.94957	Env	EnvA417-	Other - Non-synonymous
30429	68-1.2	DPC 70-91	SIVmac239	8744	A	G	3.16645	Env	EnvT629A	Other - Non-synonymous
30429	68-1.2	DPC 70-91	SIVmac239	8105	A	-	2.81744	Env	EnvT416-	Other - Non-synonymous
30429	68-1.2	DPC 70-91	SIVmac239	8112	A	-	3.03001	Env	EnvN418-	Other - Non-synonymous
30429	68-1.2	DPC 70-91	SIVmac239	3158	T	A	9.06856	Pol	PolD225E	Other - Non-synonymous
30429	68-1.2	DPC 70-91	SIVmac239	3158	T	G	28.0251	Pol	PolD225E	Other - Non-synonymous
30429	68-1.2	DPC 70-91	SIVmac239	2991	A	G	1.06828	Pol	PolN170D	MHC-E-Supertope
30429	68-1.2	DPC 70-91	SIVmac239	1761	G	A	2.41257	Gag	GagP151P	Known MHC-Ia
30429	68-1.2	DPC 70-91	SIVmac239	9237	G	A	3.01053	Env, Rev	EnvR793K, RevE82E	MHC-II-Supertope
30429	68-1.2	DPC 70-91	SIVmac239	8362	G	A	1.24212	Env	EnvE501E	Known MHC-Ia
30429	68-1.2	DPC 70-91	SIVmac239	8114	C	-	2.95367	Env	EnvQ419-	Other - Non-synonymous
30429	68-1.2	DPC 70-91	SIVmac239	9224	A	G	2.08185	Env, Rev	EnvT789A, RevN78S	MHC-II-Supertope
30429	68-1.2	DPC 70-91	SIVmac239	8750	A	G	7.87771	Env	EnvK631E	Other - Non-synonymous
30429	68-1.2	DPC 70-91	SIVmac239	1345	G	A	1.00933	Gag	GagA13T	Other - Non-synonymous
30429	68-1.2	DPC 70-91	SIVmac239	2603	C	T	1.0298	Gag, Pol	GagA432V, PolG40G	Other - Non-synonymous
30429	68-1.2	DPC 70-91	SIVmac239	3153	A	G	1.35722	Pol	PolK224E	Other - Non-synonymous
30429	68-1.2	DPC 70-91	SIVmac239	2607	T	G	1.31213	Gag, Pol	GagG433G, PolF42V	Other - Non-synonymous
30429	68-1.2	DPC 70-91	SIVmac239	8736	C	T	2.44328	Env	EnvA626V	Known MHC-Ia
30429	68-1.2	DPC 70-91	SIVmac239	8745	C	T	22.963	Env	EnvT629I	Other - Non-synonymous
30429	68-1.2	DPC 70-91	SIVmac239	8123	A	G	16.0405	Env	EnvK422E	Other - Non-synonymous
30429	68-1.2	DPC 70-91	SIVmac239	3168	T	A	12.8401	Pol	PolL229M	Other - Non-synonymous
30429	68-1.2	DPC 70-91	SIVmac239	3168	T	G	16.081	Pol	PolL229V	Other - Non-synonymous
30429	68-1.2	DPC 70-91	SIVmac239	3166	A	G	1.03345	Pol	PolK228R	Other - Non-synonymous
30429	68-1.2	DPC 70-91	SIVmac239	8132	C	T	10.5101	Env	EnvH425Y	Other - Non-synonymous
30429	68-1.2	DPC 70-91	SIVmac239	3157	A	G	3.12415	Pol	PolD225G	Other - Non-synonymous
30429	68-1.2	DPC 70-91	SIVmac239	3157	A	C	2.02391	Pol	PolD225A	Other - Non-synonymous
30429	68-1.2	DPC 70-91	SIVmac239	2462	G	A	1.43276	Gag	GagR385K	Other - Non-synonymous
30429	68-1.2	DPC 70-91	SIVmac239	3156	G	A	16.1273	Pol	PolD225N	Other - Non-synonymous
30429	68-1.2	DPC 70-91	SIVmac239	8109	C	-	2.97852	Env	EnvA417-	Other - Non-synonymous
30429	68-1.2	DPC 70-91	SIVmac239	9110	A	G	99.8441	Env, Rev, Tat	EnvR751G, RevK40R, TatK115K	Suboptimal NT
30429	68-1.2	DPC 70-91	SIVmac239	8741	C	A	1.1194	Env	EnvL628I	Known MHC-Ia
30429	68-1.2	DPC 70-91	SIVmac239	4442	T	C	2.9351	Pol	PolC653C	Other - Synonymous
30429	68-1.2	DPC 70-91	SIVmac239	9234	C	T	8.9317	Env, Rev	EnvS792L, RevI81I	MHC-II-Supertope
30429	68-1.2	DPC 70-91	SIVmac239	8004	G	T	1.68881	Env	EnvG382V	Other - Non-synonymous
30429	68-1.2	DPC 70-91	SIVmac239	7058	G	A	99.446	Env	EnvV67M	Other - Non-synonymous
30429	68-1.2	DPC 70-91	SIVmac239	3721	C	T	66.4152	Pol	PolS413L	Suboptimal NT
30429	68-1.2	DPC 70-91	SIVmac239	9230	C	A	1.30003	Env, Rev	EnvL791I, RevA80D	MHC-II-Supertope
30429	68-1.2	DPC 70-91	SIVmac239	1391	A	G	4.3669	Gag	GagK28R	Other - Non-synonymous
30429	68-1.2	DPC 70-91	SIVmac239	8113	C	-	2.95175	Env	EnvN418-	Other - Non-synonymous
30429	68-1.2	DPC 70-91	SIVmac239	4080	T	A	1.73677	Pol	PolL533I	Other - Non-synonymous
30429	68-1.2	DPC 70-91	SIVmac239	7266	C	T	4.0302	Env	EnvT136M	Other - Non-synonymous
30429	68-1.2	DPC 70-91	SIVmac239	8739	G	C	11.2352	Env	EnvS627T	Known MHC-Ia
30429	68-1.2	DPC 70-91	SIVmac239	8739	G	A	14.1568	Env	EnvS627N	Known MHC-Ia
30429	68-1.2	DPC 70-91	SIVmac239	5902	A	G	1.09929	Vif	VifN103D	Known MHC-Ia
30429	68-1.2	DPC 70-91	SIVmac239	8115	A	-	3.00058	Env	EnvQ419-	Other - Non-synonymous
30429	68-1.2	DPC 70-91	SIVmac239	6006	C	T	1.37125	Vif	VifF137F	Known MHC-Ia
30429	68-1.2	DPC 70-91	SIVmac239	4184	A	G	2.6696	Pol	PolT567T	Other - Synonymous
29306	68-1	DPC 70-91	SIVmac239	9609	g	G	99.4363	Nef	NefE93E	Other - Synonymous
29306	68-1	DPC 70-91	SIVmac239	7871	A	G	3.82657	Env	EnvR338G	Other - Non-synonymous
29306	68-1	DPC 70-91	SIVmac239	4490	C	T	1.67376	Pol	PolG669G	Other - Synonymous
29306	68-1	DPC 70-91	SIVmac239	8803	A	G	6.39191	Env	EnvE648E	Other - Synonymous
29306	68-1	DPC 70-91	SIVmac239	8536	T	C	2.77129	Env	EnvA559A	Other - Synonymous
29306	68-1	DPC 70-91	SIVmac239	9832	A	T	10.0338	Nef	NefY167F	Known MHC-Ia
29306	68-1	DPC 70-91	SIVmac239	4945	C	T	13.8889	Pol	PolA821V	Suboptimal NT
29306	68-1	DPC 70-91	SIVmac239	7402	A	G	2.85605	Env	EnvK181K	Other - Synonymous
29306	68-1	DPC 70-91	SIVmac239	7459	T	C	1.75858	Env	EnvT200T	Other - Synonymous
29306	68-1	DPC 70-91	SIVmac239	9221	A	G	1.72503	Env, Rev	EnvR788G, RevQ77R	MHC-II-Supertope
29306	68-1	DPC 70-91	SIVmac239	7862	A	G	4.67276	Env	EnvI335V	Other - Non-synonymous
29306	68-1	DPC 70-91	SIVmac239	4944	G	A	16.5094	Pol	PolA821T	Other - Non-synonymous
29306	68-1	DPC 70-91	SIVmac239	9466	G	A	11.9966	Env, Nef	EnvR869R, NefG45E	MHC-II-Supertope
29306	68-1	DPC 70-91	SIVmac239	6841	C	T	1.37112	Rev, Tat	RevL20L, TatS95F	Known MHC-Ia
29306	68-1	DPC 70-91	SIVmac239	8390	G	A	8.69843	Env	EnvD511N	Other - Non-synonymous
29306	68-1	DPC 70-91	SIVmac239	6815	G	A	1.22951	Rev, Tat	RevR11Q, TatP86P	Other - Non-synonymous
29306	68-1	DPC 70-91	SIVmac239	5845	A	G	1.46681	Vif	VifT84A	Other - Non-synonymous
29306	68-1	DPC 70-91	SIVmac239	6796	G	A	1.30957	Rev, Tat	RevE5K, TatR80Q	Other - Non-synonymous
29306	68-1	DPC 70-91	SIVmac239	9407	G	A	1.17291	Env, Nef	EnvG850R, NefG25G	Known MHC-Ia
29306	68-1	DPC 70-91	SIVmac239	6829	C	T	2.89675	Rev, Tat	RevL16L, TatA91V	Known MHC-Ia
29306	68-1	DPC 70-91	SIVmac239	3618	T	C	1.38597	Pol	PolF379L	Known MHC-Ia
29306	68-1	DPC 70-91	SIVmac239	8458	G	A	1.49775	Env	EnvL533L	Other - Synonymous
29306	68-1	DPC 70-91	SIVmac239	8677	G	A	2.25106	Env	EnvL606L	Other - Synonymous
29306	68-1	DPC 70-91	SIVmac239	6127	G	A	1.11948	Vif, vpX	VifG178S, vpXE20E	Known MHC-Ia
29306	68-1	DPC 70-91	SIVmac239	7878	A	G	14.6773	Env	EnvK340R	Other - Non-synonymous
29306	68-1	DPC 70-91	SIVmac239	5562	G	A	7.25029	Pol	PolV1027I	Other - Non-synonymous
29306	68-1	DPC 70-91	SIVmac239	9804	G	A	2.8828	Nef	NefD158N	Other - Non-synonymous
29306	68-1	DPC 70-91	SIVmac239	9826	T	C	2.92008	Nef	NefI165T	Known MHC-Ia
29306	68-1	DPC 70-91	SIVmac239	9224	A	G	2.71481	Env, Rev	EnvT789A, RevN78S	MHC-II-Supertope
29306	68-1	DPC 70-91	SIVmac239	9490	T	C	2.79343	Env, Nef	EnvT877T, NefL53P	Other - Non-synonymous
29306	68-1	DPC 70-91	SIVmac239	9490	T	G	1.19718	Env, Nef	EnvT877T, NefL53R	Other - Non-synonymous
29306	68-1	DPC 70-91	SIVmac239	8875	G	A	1.62623	Env	EnvL672L	Other - Synonymous
29306	68-1	DPC 70-91	SIVmac239	2603	C	T	2.734	Gag, Pol	GagA432V, PolG40G	Other - Non-synonymous
29306	68-1	DPC 70-91	SIVmac239	9472	A	G	53.2092	Env, Nef	EnvR871R, NefD47G	MHC-II-Supertope
29306	68-1	DPC 70-91	SIVmac239	2379	G	A	2.63353	Gag	GagP357P	Other - Synonymous
29306	68-1	DPC 70-91	SIVmac239	6977	A	G	8.0182	Env	EnvI40V	Other - Non-synonymous
29306	68-1	DPC 70-91	SIVmac239	6351	G	A	1.50325	vpX	vpXG95E	Other - Non-synonymous
29306	68-1	DPC 70-91	SIVmac239	9478	G	A	2.00286	Env, Nef	EnvG873G, NefG49D	MHC-II-Supertope
29306	68-1	DPC 70-91	SIVmac239	9489	C	T	6.46907	Env, Nef	EnvT877I, NefL53F	Other - Non-synonymous
29306	68-1	DPC 70-91	SIVmac239	9110	A	G	99.4539	Env, Rev, Tat	EnvR751G, RevK40R, TatK115K	Suboptimal NT
29306	68-1	DPC 70-91	SIVmac239	9234	C	T	3.70469	Env, Rev	EnvS792L, RevI81I	MHC-II-Supertope
29306	68-1	DPC 70-91	SIVmac239	7058	G	A	90.7926	Env	EnvV67M	Other - Non-synonymous
29306	68-1	DPC 70-91	SIVmac239	6806	A	C	7.2973	Rev, Tat	RevE8A, TatR83S	Other - Non-synonymous
29306	68-1	DPC 70-91	SIVmac239	6806	A	G	4.27365	Rev, Tat	RevE8G, TatR83R	Other - Non-synonymous
29306	68-1	DPC 70-91	SIVmac239	7794	G	A	1.3386	Env	EnvR312K	Other - Non-synonymous
29306	68-1	DPC 70-91	SIVmac239	9827	T	G	2.60204	Nef	NefI165M	Known MHC-Ia
29306	68-1	DPC 70-91	SIVmac239	6458	G	A	1.06195	vpR	vpRE18K	Known MHC-Ia
29306	68-1	DPC 70-91	SIVmac239	3721	C	T	32.2385	Pol	PolS413L	Suboptimal NT
29306	68-1	DPC 70-91	SIVmac239	1391	A	G	5.67067	Gag	GagK28R	Other - Non-synonymous
29306	68-1	DPC 70-91	SIVmac239	6691	G	A	1.79269	Tat, vpR	TatR45H, vpRP95P	MHC-II-Supertope
29306	68-1	DPC 70-91	SIVmac239	9814	C	T	84.5962	Nef	NefS161L	Known MHC-Ia
29306	68-1	DPC 70-91	SIVmac239	9082	G	A	1.07504	Env, Rev, Tat	EnvP741P, RevG31S, TatR106Q	MHC-II-Supertope
29306	68-1	DPC 70-91	SIVmac239	9469	T	C	2.46995	Env, Nef	EnvI870I, NefL46S	MHC-II-Supertope
29306	68-1	DPC 70-91	SIVmac239	6793	C	T	7.95185	Rev, Tat	RevH4Y, TatS79L	Other - Non-synonymous
29306	68-1	DPC 70-91	SIVmac239	6330	G	A	1.83192	vpX	vpXR88K	Other - Non-synonymous
29306	68-1	DPC 70-91	SIVmac239	9236	A	G	7.06009	Env, Rev	EnvR793G, RevE82G	MHC-II-Supertope
29306	68-1	DPC 70-91	SIVmac239	9310	G	A	2.17338	Env, Rev	EnvR817R, RevD107N	Known MHC-Ia
28936	Unvac.	DPC 70-91	SIVmac239	9609	g	G	99.3416	Nef	NefE93E	Other - Synonymous
28936	Unvac.	DPC 70-91	SIVmac239	7135	A	G	9.2688	Env	EnvQ92Q	Other - Synonymous
28936	Unvac.	DPC 70-91	SIVmac239	9454	A	G	11.8167	Env, Nef	EnvA865A, NefQ41R	MHC-II-Supertope
28936	Unvac.	DPC 70-91	SIVmac239	2711	A	G	13.6682	Gag, Pol	GagD468G, PolG76G	Other - Non-synonymous
28936	Unvac.	DPC 70-91	SIVmac239	4415	A	G	28.0624	Pol	PolE644E	Other - Synonymous
28936	Unvac.	DPC 70-91	SIVmac239	2997	G	A	1.12533	Pol	PolE172K	MHC-E-Supertope
28936	Unvac.	DPC 70-91	SIVmac239	2603	C	T	2.02171	Gag, Pol	GagA432V, PolG40G	Other - Non-synonymous
28936	Unvac.	DPC 70-91	SIVmac239	2607	T	G	1.72374	Gag, Pol	GagG433G, PolF42V	Other - Non-synonymous
28936	Unvac.	DPC 70-91	SIVmac239	7152	T	C	85.1042	Env	EnvI98T	Other - Non-synonymous
28936	Unvac.	DPC 70-91	SIVmac239	9263	C	T	82.3072	Env, Rev	EnvL802F, RevT91I	Other - Non-synonymous
28936	Unvac.	DPC 70-91	SIVmac239	2708	T	C	1.06037	Gag, Pol	GagV467A, PolC75C	Other - Non-synonymous
28936	Unvac.	DPC 70-91	SIVmac239	9642	C	T	8.44622	Nef	NefP104S	Other - Non-synonymous
28936	Unvac.	DPC 70-91	SIVmac239	2712	T	A	1.61426	Gag, Pol	GagD468E, PolS77T	Other - Non-synonymous
28936	Unvac.	DPC 70-91	SIVmac239	10144	A	G	20.6349			Non-coding
28936	Unvac.	DPC 70-91	SIVmac239	9942	G	A	94.8895	Nef	NefD204N	MHC-E-Supertope
28936	Unvac.	DPC 70-91	SIVmac239	7155	A	G	7.87565	Env	EnvK99R	Other - Non-synonymous
28936	Unvac.	DPC 70-91	SIVmac239	7737	G	A	95.3142	Env	EnvR293K	Other - Non-synonymous
28936	Unvac.	DPC 70-91	SIVmac239	6160	G	A	19.2308	Vif, vpX	VifD189N, vpXE31E	Other - Non-synonymous
28936	Unvac.	DPC 70-91	SIVmac239	8984	T	C	36.9873	Env	EnvY709H	Other - Non-synonymous
28936	Unvac.	DPC 70-91	SIVmac239	2870	A	G	1.67706	Pol	PolV129V	MHC-II-Supertope
28936	Unvac.	DPC 70-91	SIVmac239	2658	T	C	1.13011	Gag, Pol	GagA450A, PolS59P	Known MHC-Ia
28936	Unvac.	DPC 70-91	SIVmac239	4944	G	A	14.8504	Pol	PolA821T	Other - Non-synonymous
28936	Unvac.	DPC 70-91	SIVmac239	9640	G	A	33.4891	Nef	NefR103K	Other - Non-synonymous
28936	Unvac.	DPC 70-91	SIVmac239	3545	T	C	1.70967	Pol	PolY354Y	Other - Synonymous
28936	Unvac.	DPC 70-91	SIVmac239	2710	G	A	3.51944	Gag, Pol	GagD468N, PolG76E	Other - Non-synonymous
28936	Unvac.	DPC 70-91	SIVmac239	9618	G	A	95.1652	Nef	NefD96N	Other - Non-synonymous
28936	Unvac.	DPC 70-91	SIVmac239	9110	A	G	99.7912	Env, Rev, Tat	EnvR751G, RevK40R, TatK115E, TatK115K	Suboptimal NT
28936	Unvac.	DPC 70-91	SIVmac239	2652	C	A	1.15508	Gag, Pol	GagP448P, PolH57N	Known MHC-Ia
28936	Unvac.	DPC 70-91	SIVmac239	9108	A	G	11.2398	Env, Rev, Tat	EnvE750G, RevR39R, TatK115E	MHC-II-Supertope
28936	Unvac.	DPC 70-91	SIVmac239	9442	A	G	76.2211	Env, Nef	EnvR861R, NefD37G	MHC-II-Supertope
28936	Unvac.	DPC 70-91	SIVmac239	7058	G	A	96.31	Env	EnvV67M	Other - Non-synonymous
28936	Unvac.	DPC 70-91	SIVmac239	9615	G	A	4.89174	Nef	NefD95N	Other - Non-synonymous
28936	Unvac.	DPC 70-91	SIVmac239	4394	G	A	31.9355	Pol	PolV637V	Other - Synonymous
28936	Unvac.	DPC 70-91	SIVmac239	7167	A	G	7.33333	Env	EnvK103R	Other - Non-synonymous
28936	Unvac.	DPC 70-91	SIVmac239	3721	C	T	5.61174	Pol	PolS413L	Suboptimal NT
28936	Unvac.	DPC 70-91	SIVmac239	8848	G	A	19.5256	Env	EnvE663E	Other - Synonymous
28936	Unvac.	DPC 70-91	SIVmac239	3618	T	C	3.44468	Pol	PolF379L	Known MHC-Ia
28936	Unvac.	DPC 70-91	SIVmac239	1391	A	G	1.03062	Gag	GagK28R	Other - Non-synonymous
28936	Unvac.	DPC 70-91	SIVmac239	2867	T	C	20.9519	Pol	PolP128P	MHC-II-Supertope
28936	Unvac.	DPC 70-91	SIVmac239	3000	A	G	5.54807	Pol	PolI173V	Other - Non-synonymous
28936	Unvac.	DPC 70-91	SIVmac239	2707	G	T	4.50068	Gag, Pol	GagV467L, PolC75F	Other - Non-synonymous
28936	Unvac.	DPC 70-91	SIVmac239	2707	G	A	67.1385	Gag, Pol	GagV467M, PolC75Y	Other - Non-synonymous
28936	Unvac.	DPC 70-91	SIVmac239	9660	A	G	14.6461	Nef	NefT110A	Known MHC-Ia
28936	Unvac.	DPC 70-91	SIVmac239	2700	C	A	1.67651	Gag, Pol	GagD464E, PolP73T	Other - Non-synonymous
28936	Unvac.	DPC 70-91	SIVmac239	3416	G	A	29.7803	Pol	PolR311R	Other - Synonymous
28936	Unvac.	DPC 70-91	SIVmac239	9213	G	A	12.4111	Env, Rev	EnvS785N, RevQ74Q	MHC-II-Supertope
28936	Unvac.	DPC 70-91	SIVmac239	8953	T	G	69.2913	Env	EnvV698V	Other - Synonymous
28936	Unvac.	DPC 70-91	SIVmac239	2328	G	A	1.14856	Gag	GagV340V	Known MHC-Ia
29484	68-1	DPC 70-91	SIVmac239	6662	G	A	8.55658	Tat, vpR	TatL35L, vpRG86R	Known MHC-Ia
29484	68-1	DPC 70-91	SIVmac239	9609	g	G	99.3043	Nef	NefE93E	Other - Synonymous
29484	68-1	DPC 70-91	SIVmac239	9366	C	A	2.38996	Env, Nef	EnvA836D, NefP12T	MHC-E-Supertope
29484	68-1	DPC 70-91	SIVmac239	9366	C	T	13.566	Env, Nef	EnvA836V, NefP12S	MHC-E-Supertope
29484	68-1	DPC 70-91	SIVmac239	8941	A	G	2.33387	Env	EnvG694G	Other - Synonymous
29484	68-1	DPC 70-91	SIVmac239	9365	G	A	2.56897	Env, Nef	EnvA836T, NefR11K, NefR11R	MHC-E-Supertope
29484	68-1	DPC 70-91	SIVmac239	4151	G	A	1.06353	Pol	PolL556L	Other - Synonymous
29484	68-1	DPC 70-91	SIVmac239	6193	G	A	2.20156	Vif, vpX	VifG200R, vpXR42R	Other - Non-synonymous
29484	68-1	DPC 70-91	SIVmac239	9363	A	G	11.841	Env, Nef	EnvQ835R, NefR11G	MHC-E-Supertope
29484	68-1	DPC 70-91	SIVmac239	9368	G	A	1.22752	Env, Nef	EnvV837I, NefP12P	MHC-E-Supertope
29484	68-1	DPC 70-91	SIVmac239	8120	C	T	1.56837	Env	EnvP421S	Other - Non-synonymous
29484	68-1	DPC 70-91	SIVmac239	8803	A	G	1.44457	Env	EnvE648E	Other - Synonymous
29484	68-1	DPC 70-91	SIVmac239	9364	G	A	16.3832	Env, Nef	EnvQ835Q, NefR11K	MHC-E-Supertope
29484	68-1	DPC 70-91	SIVmac239	9085	A	C	1.12177	Env, Rev, Tat	EnvA742A, RevT32P, TatH107P	MHC-II-Supertope
29484	68-1	DPC 70-91	SIVmac239	6680	T	C	2.9181	Tat, vpR	TatS41S, vpRS92P	MHC-II-Supertope
29484	68-1	DPC 70-91	SIVmac239	9928	A	G	8.20154	Nef	NefQ199R	Known MHC-Ia
29484	68-1	DPC 70-91	SIVmac239	2157	T	A	1.32308	Gag	GagI283I	MHC-E-Supertope
29484	68-1	DPC 70-91	SIVmac239	5831	A	G	1.06655	Vif	VifK79R	Other - Non-synonymous
29484	68-1	DPC 70-91	SIVmac239	6197	C	T	6.65892	Vif, vpX	VifA201V, vpXL44L	Other - Non-synonymous
29484	68-1	DPC 70-91	SIVmac239	7737	G	A	4.81108	Env	EnvR293K	Other - Non-synonymous
29484	68-1	DPC 70-91	SIVmac239	6160	G	A	1.21405	Vif, vpX	VifD189N, vpXE31E	Other - Non-synonymous
29484	68-1	DPC 70-91	SIVmac239	2394	A	G	2.72342	Gag	GagR362R	Other - Synonymous
29484	68-1	DPC 70-91	SIVmac239	6638	A	G	90.52	Tat, vpR	TatA27A, vpRI78V	Other - Non-synonymous
29484	68-1	DPC 70-91	SIVmac239	2320	C	T	2.14116	Gag	GagL338L	Other - Synonymous
29484	68-1	DPC 70-91	SIVmac239	9353	G	A	3.05735	Env, Nef	EnvE832K, NefM7I	Known MHC-Ia
29484	68-1	DPC 70-91	SIVmac239	7273	A	T	1.93	Env	EnvA138G	Other - Non-synonymous
29484	68-1	DPC 70-91	SIVmac239	1837	C	T	4.12852	Gag	GagL177L	Known MHC-Ia
29484	68-1	DPC 70-91	SIVmac239	9354	A	G	1.06227	Env, Nef	EnvE832G, NefR8G	Known MHC-Ia
29484	68-1	DPC 70-91	SIVmac239	7570	T	C	1.99027	Env	EnvG237G	Known MHC-Ia
29484	68-1	DPC 70-91	SIVmac239	4944	G	A	1.09394	Pol	PolA821T	Other - Non-synonymous
29484	68-1	DPC 70-91	SIVmac239	9555	G	A	1.40723	Nef	NefE75K	MHC-II-Supertope
29484	68-1	DPC 70-91	SIVmac239	3222	G	A	1.17673	Pol	PolE247K	Other - Non-synonymous
29484	68-1	DPC 70-91	SIVmac239	7873	G	A	3.82443	Env	EnvR338R	Other - Synonymous
29484	68-1	DPC 70-91	SIVmac239	6663	G	A	77.0561	Tat, vpR	TatG36R, vpRG86E	Other - Non-synonymous
29484	68-1	DPC 70-91	SIVmac239	8390	G	A	1.41258	Env	EnvD511N	Other - Non-synonymous
29484	68-1	DPC 70-91	SIVmac239	3122	A	G	1.20968	Pol	PolV213V	MHC-II-Supertope
29484	68-1	DPC 70-91	SIVmac239	6196	G	A	39.0743	Vif, vpX	VifA201T, vpXE43E	Other - Non-synonymous
29484	68-1	DPC 70-91	SIVmac239	7272	C	G	1.86977	Env	EnvA138G	Other - Non-synonymous
29484	68-1	DPC 70-91	SIVmac239	2762	G	A	1.16937	Gag, Pol	GagR485K, PolE93E	MHC-E-Supertope
29484	68-1	DPC 70-91	SIVmac239	5845	A	G	42.9535	Vif	VifT84A	Other - Non-synonymous
29484	68-1	DPC 70-91	SIVmac239	6702	G	A	3.60403	Tat, vpR	TatA49T, vpRS99N	MHC-II-Supertope
29484	68-1	DPC 70-91	SIVmac239	4040	T	C	18.6279	Pol	PolS519S	Known MHC-Ia
29484	68-1	DPC 70-91	SIVmac239	6199	A	G	6.19486	Vif, vpX	VifN202D, vpXL44L	Other - Non-synonymous
29484	68-1	DPC 70-91	SIVmac239	8108	G	A	1.15704	Env	EnvA417T	Other - Non-synonymous
29484	68-1	DPC 70-91	SIVmac239	8336	G	A	1.06144	Env	EnvE493K	Other - Non-synonymous
29484	68-1	DPC 70-91	SIVmac239	2508	A	G	1.46803	Gag, Pol	GagG400G, PolT9A	Other - Non-synonymous
29484	68-1	DPC 70-91	SIVmac239	8458	G	A	1.04147	Env	EnvL533L	Other - Synonymous
29484	68-1	DPC 70-91	SIVmac239	8677	G	A	2.89939	Env	EnvL606L	Other - Synonymous
29484	68-1	DPC 70-91	SIVmac239	5830	A	G	9.97274	Vif	VifK79E	Other - Non-synonymous
29484	68-1	DPC 70-91	SIVmac239	7878	A	G	1.16266	Env	EnvK340R	Other - Non-synonymous
29484	68-1	DPC 70-91	SIVmac239	8362	G	A	2.30965	Env	EnvE501E	Known MHC-Ia
29484	68-1	DPC 70-91	SIVmac239	3227	G	A	1.31051	Pol	PolK248K	Other - Synonymous
29484	68-1	DPC 70-91	SIVmac239	5534	C	T	1.37635	Pol	PolI1017I	Other - Synonymous
29484	68-1	DPC 70-91	SIVmac239	6629	G	A	7.93464	Tat, vpR	TatE24E, vpRG75S	Other - Non-synonymous
29484	68-1	DPC 70-91	SIVmac239	7930	G	A	1.24422	Env	EnvV357V	Other - Synonymous
29484	68-1	DPC 70-91	SIVmac239	9826	T	C	96.3247	Nef	NefI165T	Known MHC-Ia
29484	68-1	DPC 70-91	SIVmac239	2328	G	A	1.2558	Gag	GagV340V	Known MHC-Ia
29484	68-1	DPC 70-91	SIVmac239	7276	A	T	2.01532	Env	EnvS139S	Other - Synonymous
29484	68-1	DPC 70-91	SIVmac239	9570	T	C	1.07714	Nef	NefL80L	MHC-II-Supertope
29484	68-1	DPC 70-91	SIVmac239	8681	G	A	1.08736	Env	EnvA608T	Other - Non-synonymous
29484	68-1	DPC 70-91	SIVmac239	8875	G	A	1.71973	Env	EnvL672L	Other - Synonymous
29484	68-1	DPC 70-91	SIVmac239	3201	G	A	1.14345	Pol	PolV240I	Other - Non-synonymous
29484	68-1	DPC 70-91	SIVmac239	3202	T	C	4.05788	Pol	PolV240A	Other - Non-synonymous
29484	68-1	DPC 70-91	SIVmac239	6872	G	A	1.04064	Env	EnvG5R	Other - Non-synonymous
29484	68-1	DPC 70-91	SIVmac239	6190	A	G	41.8698	Vif, vpX	VifK199E, vpXP41P	Other - Non-synonymous
29484	68-1	DPC 70-91	SIVmac239	6961	T	A	1.10913	Env	EnvA34A	Other - Synonymous
29484	68-1	DPC 70-91	SIVmac239	5205	G	A	1.63325	Pol	PolV908I	Other - Non-synonymous
29484	68-1	DPC 70-91	SIVmac239	7206	G	A	7.95236	Env	EnvS116N	Other - Non-synonymous
29484	68-1	DPC 70-91	SIVmac239	9350	C	T	1.99886	Env, Nef	EnvH831Y, NefS6S	Known MHC-Ia
29484	68-1	DPC 70-91	SIVmac239	2607	T	G	1.6178	Gag, Pol	GagG433G, PolF42V	Other - Non-synonymous
29484	68-1	DPC 70-91	SIVmac239	2379	G	A	1.73089	Gag	GagP357P	Other - Synonymous
29484	68-1	DPC 70-91	SIVmac239	6646	C	T	3.63921	Tat, vpR	TatP30L, vpRS80S	Known MHC-Ia
29484	68-1	DPC 70-91	SIVmac239	9920	T	G	12.9377	Nef	NefH196Q	Known MHC-Ia
29484	68-1	DPC 70-91	SIVmac239	9920	T	A	1.95356	Nef	NefH196Q	Known MHC-Ia
29484	68-1	DPC 70-91	SIVmac239	3725	G	A	1.46697	Pol	PolK414K	Other - Synonymous
29484	68-1	DPC 70-91	SIVmac239	9292	G	A	1.80874	Env, Rev	EnvR811R, RevD101N	Other - Non-synonymous
29484	68-1	DPC 70-91	SIVmac239	3194	A	G	1.24899	Pol	PolE237E	Other - Synonymous
29484	68-1	DPC 70-91	SIVmac239	7395	A	G	2.8837	Env	EnvK179R	Other - Non-synonymous
29484	68-1	DPC 70-91	SIVmac239	7948	A	G	1.20273	Env	EnvK363K	Known MHC-Ia
29484	68-1	DPC 70-91	SIVmac239	5126	C	T	1.49233	Pol	PolH881H	Other - Synonymous
29484	68-1	DPC 70-91	SIVmac239	4844	A	G	3.07251	Pol	PolK787K	Known MHC-Ia
29484	68-1	DPC 70-91	SIVmac239	9110	A	G	99.4557	Env, Rev, Tat	EnvR751E, EnvR751G, RevK40R, TatK115K	Suboptimal NT
29484	68-1	DPC 70-91	SIVmac239	3806	A	G	1.71024	Pol	PolE441E	MHC-E-Supertope
29484	68-1	DPC 70-91	SIVmac239	7268	A	G	2.47613	Env	EnvT137A	Other - Non-synonymous
29484	68-1	DPC 70-91	SIVmac239	7058	G	A	99.2201	Env	EnvV67M	Other - Non-synonymous
29484	68-1	DPC 70-91	SIVmac239	8635	G	A	1.01248	Env	EnvR592R	Other - Synonymous
29484	68-1	DPC 70-91	SIVmac239	9360	T	C	2.47791	Env, Nef	EnvV834A, NefS10P	MHC-E-Supertope
29484	68-1	DPC 70-91	SIVmac239	7794	G	A	1.96647	Env	EnvR312K	Other - Non-synonymous
29484	68-1	DPC 70-91	SIVmac239	3146	G	A	4.66241	Pol	PolK221K	MHC-II-Supertope
29484	68-1	DPC 70-91	SIVmac239	9319	G	A	1.81393	Env	EnvL820L	Known MHC-Ia
29484	68-1	DPC 70-91	SIVmac239	9916	T	C	1.89029	Nef	NefM195T	Known MHC-Ia
29484	68-1	DPC 70-91	SIVmac239	9356	G	A	3.21663	Env, Nef	EnvA833T, NefR8R	Known MHC-Ia
29484	68-1	DPC 70-91	SIVmac239	9371	T	C	1.27205	Env, Nef	EnvW838R, NefS13S	MHC-E-Supertope
29484	68-1	DPC 70-91	SIVmac239	2103	A	G	26.2839	Gag	GagR265R	Known MHC-Ia
29484	68-1	DPC 70-91	SIVmac239	6667	A	G	1.58049	Tat, vpR	TatE37G, vpRG87G	MHC-II-Supertope
29484	68-1	DPC 70-91	SIVmac239	7238	A	G	1.16146	Env	EnvI127V	Other - Non-synonymous
29484	68-1	DPC 70-91	SIVmac239	3726	G	A	1.20294	Pol	PolE415K	Other - Non-synonymous
29484	68-1	DPC 70-91	SIVmac239	9910	A	G	2.92442	Nef	NefY193C	Other - Non-synonymous
29484	68-1	DPC 70-91	SIVmac239	7427	G	A	3.26698	Env	EnvA190T	Other - Non-synonymous
29484	68-1	DPC 70-91	SIVmac239	9369	T	C	8.11	Env, Nef	EnvV837A, NefS13P	MHC-E-Supertope
29484	68-1	DPC 70-91	SIVmac239	8363	A	G	1.63934	Env	EnvI502V	Known MHC-Ia
29484	68-1	DPC 70-91	SIVmac239	6767	A	G	1.2024	Tat	TatK70K	MHC-II-Supertope
29484	68-1	DPC 70-91	SIVmac239	3604	A	G	1.78893	Pol	PolH374R	Known MHC-Ia
30693	Unvac.	DPC 70-91	SIVmac239	1518	A	G	2.04188	Gag	GagT70T	Other - Synonymous
30693	Unvac.	DPC 70-91	SIVmac239	9609	g	G	99.7054	Nef	NefE93E	Other - Synonymous
30693	Unvac.	DPC 70-91	SIVmac239	9597	G	A	2.26434	Nef	NefD89N	MHC-E-Supertope
30693	Unvac.	DPC 70-91	SIVmac239	9085	A	C	1.04395	Env, Rev, Tat	EnvA742A, RevT32P, TatH107P	MHC-II-Supertope
30693	Unvac.	DPC 70-91	SIVmac239	2627	G	T	1.00184			Other - Non-synonymous
30693	Unvac.	DPC 70-91	SIVmac239	9466	G	A	1.52379	Env, Nef	EnvR869R, NefG45E	MHC-II-Supertope
30693	Unvac.	DPC 70-91	SIVmac239	2793	G	A	2.0739	Gag, Pol	GagV495V, PolD104N	MHC-II-Supertope
30693	Unvac.	DPC 70-91	SIVmac239	8458	G	A	1.09946	Env	EnvL533L	Other - Synonymous
30693	Unvac.	DPC 70-91	SIVmac239	9472	A	G	1.2959	Env, Nef	EnvR871R, NefD47G	MHC-II-Supertope
30693	Unvac.	DPC 70-91	SIVmac239	2607	T	G	1.93387	Gag, Pol	GagG433G, PolF42V	Other - Non-synonymous
30693	Unvac.	DPC 70-91	SIVmac239	2379	G	A	1.30178	Gag	GagP357P	Other - Synonymous
30693	Unvac.	DPC 70-91	SIVmac239	2620	G	T	1.02142	Gag, Pol	GagG438C, PolW46L	Other - Non-synonymous
30693	Unvac.	DPC 70-91	SIVmac239	9478	G	A	1.65753	Env, Nef	EnvG873G, NefG49D	MHC-II-Supertope
30693	Unvac.	DPC 70-91	SIVmac239	2658	T	C	1.18161	Gag, Pol	GagA450A, PolS59P	Known MHC-Ia
30693	Unvac.	DPC 70-91	SIVmac239	9110	A	G	98.9097	Env, Rev, Tat	EnvR751G, RevK40R, TatK115K	Suboptimal NT
30693	Unvac.	DPC 70-91	SIVmac239	7268	A	G	1.15926	Env	EnvT137A	Other - Non-synonymous
30693	Unvac.	DPC 70-91	SIVmac239	2644	A	C	1.19621			Other - Non-synonymous
28838	68-1.2	DPC 70-91	SIVmac239	9137	A	G	1.79893	Env, Rev, Tat	EnvS760G, RevQ49R, TatT124T	MHC-E-Supertope
28838	68-1.2	DPC 70-91	SIVmac239	3190	A	G	1.88208	Pol	PolK236R	Other - Non-synonymous
28838	68-1.2	DPC 70-91	SIVmac239	9609	g	G	99.5362	Nef	NefE93E	Other - Synonymous
28838	68-1.2	DPC 70-91	SIVmac239	9597	G	A	1.12604	Nef	NefD89N	MHC-E-Supertope
28838	68-1.2	DPC 70-91	SIVmac239	8489	G	A	4.69424	Env	EnvG544S	Other - Non-synonymous
28838	68-1.2	DPC 70-91	SIVmac239	9278	G	A	1.25341	Env, Rev	EnvA807T, RevC96Y	Other - Non-synonymous
28838	68-1.2	DPC 70-91	SIVmac239	10147	G	A	6.32411			Non-coding
28838	68-1.2	DPC 70-91	SIVmac239	6623	T	C	1.88151	Tat, vpR	TatI22I, vpRF73L	Other - Non-synonymous
28838	68-1.2	DPC 70-91	SIVmac239	6625	C	T	1.49935	Tat, vpR	TatS23L, vpRF73F	Other - Non-synonymous
28838	68-1.2	DPC 70-91	SIVmac239	6627	G	A	1.85035	Tat, vpR	TatE24K, vpRR74K	Other - Non-synonymous
28838	68-1.2	DPC 70-91	SIVmac239	9520	G	A	3.41316	Nef	NefG63E	Other - Non-synonymous
28838	68-1.2	DPC 70-91	SIVmac239	5555	T	C	1.92893	Pol	PolI1024I	Other - Synonymous
28838	68-1.2	DPC 70-91	SIVmac239	8803	A	G	2.58486	Env	EnvE648E	Other - Synonymous
28838	68-1.2	DPC 70-91	SIVmac239	9364	G	A	2.1785	Env, Nef	EnvQ835Q, NefR11K	MHC-E-Supertope
28838	68-1.2	DPC 70-91	SIVmac239	8524	A	G	3.19275	Env	EnvR555R	Other - Synonymous
28838	68-1.2	DPC 70-91	SIVmac239	6680	T	C	2.10978	Tat, vpR	TatS41S, vpRS92P	MHC-II-Supertope
28838	68-1.2	DPC 70-91	SIVmac239	2433	G	A	7.44226	Gag	GagV375V	Known MHC-Ia
28838	68-1.2	DPC 70-91	SIVmac239	8536	T	C	1.12682	Env	EnvA559A	Other - Synonymous
28838	68-1.2	DPC 70-91	SIVmac239	6661	T	G	2.52503	Tat, vpR	TatL35R, vpRP85P	Known MHC-Ia
28838	68-1.2	DPC 70-91	SIVmac239	9928	A	G	3.22248	Nef	NefQ199R	Known MHC-Ia
28838	68-1.2	DPC 70-91	SIVmac239	8101	G	A	1.00819	Env	EnvR414R	Other - Synonymous
28838	68-1.2	DPC 70-91	SIVmac239	9889	C	-	3.2991	Nef	NefA186-	Other - Non-synonymous
28838	68-1.2	DPC 70-91	SIVmac239	8283	G	A	1.02274	Env	EnvG475E	Other - Non-synonymous
28838	68-1.2	DPC 70-91	SIVmac239	4945	C	T	3.73091	Pol	PolA821V	Suboptimal NT
28838	68-1.2	DPC 70-91	SIVmac239	6676	T	C	1.40312	Tat, vpR	TatL40P, vpRP90P	MHC-II-Supertope
28838	68-1.2	DPC 70-91	SIVmac239	7402	A	G	2.21431	Env	EnvK181K	Other - Synonymous
28838	68-1.2	DPC 70-91	SIVmac239	9745	G	A	1.35356	Nef	NefR138K	Known MHC-Ia
28838	68-1.2	DPC 70-91	SIVmac239	9187	G	A	1.60755	Env, Rev	EnvL776L, RevD66N	Other - Non-synonymous
28838	68-1.2	DPC 70-91	SIVmac239	9888	G	A	1.60237	Nef	NefA186T	Other - Non-synonymous
28838	68-1.2	DPC 70-91	SIVmac239	9888	G	-	3.88724	Nef	NefA186-, NefA186X	Other - Non-synonymous
28838	68-1.2	DPC 70-91	SIVmac239	9890	A	-	3.3867	Nef	NefA186-	Other - Non-synonymous
28838	68-1.2	DPC 70-91	SIVmac239	9877	T	C	2.39735	Nef	NefV182A	Other - Non-synonymous
28838	68-1.2	DPC 70-91	SIVmac239	8129	C	G	1.43204	Env	EnvQ424E	Other - Non-synonymous
28838	68-1.2	DPC 70-91	SIVmac239	9176	A	G	18.3958	Env, Rev	EnvI773V, RevD62G	Other - Non-synonymous
28838	68-1.2	DPC 70-91	SIVmac239	4944	G	A	5.19405	Pol	PolA821T	Other - Non-synonymous
28838	68-1.2	DPC 70-91	SIVmac239	6652	C	T	9.35304	Tat, vpR	TatS32L, vpRI82I	Known MHC-Ia
28838	68-1.2	DPC 70-91	SIVmac239	6663	G	A	13.2577	Tat, vpR	TatG36R, vpRG86E	Other - Non-synonymous
28838	68-1.2	DPC 70-91	SIVmac239	8390	G	A	2.75229	Env	EnvD511N	Other - Non-synonymous
28838	68-1.2	DPC 70-91	SIVmac239	6196	G	A	2.70183	Vif, vpX	VifA201T, vpXE43E	Other - Non-synonymous
28838	68-1.2	DPC 70-91	SIVmac239	2762	G	A	1.17898	Gag, Pol	GagR485K, PolE93E	MHC-E-Supertope
28838	68-1.2	DPC 70-91	SIVmac239	6653	G	A	2.02762	Tat, vpR	TatS32S, vpRG83S	Known MHC-Ia
28838	68-1.2	DPC 70-91	SIVmac239	5845	A	G	4.94178	Vif	VifT84A	Other - Non-synonymous
28838	68-1.2	DPC 70-91	SIVmac239	6702	G	A	5.2046	Tat, vpR	TatA49T, vpRS99N	MHC-II-Supertope
28838	68-1.2	DPC 70-91	SIVmac239	6655	C	T	14.3109	Tat, vpR	TatA33V, vpRG83G	Known MHC-Ia
28838	68-1.2	DPC 70-91	SIVmac239	8108	G	A	2.90276	Env	EnvA417T	Other - Non-synonymous
28838	68-1.2	DPC 70-91	SIVmac239	6670	A	G	4.46315	Tat, vpR	TatE38G, vpRG88G	MHC-II-Supertope
28838	68-1.2	DPC 70-91	SIVmac239	6631	C	A	1.34089	Tat, vpR	TatA25E, vpRG75G	Other - Non-synonymous
28838	68-1.2	DPC 70-91	SIVmac239	6631	C	T	13.7268	Tat, vpR	TatA25V, vpRG75G	Other - Non-synonymous
28838	68-1.2	DPC 70-91	SIVmac239	8458	G	A	1.51803	Env	EnvL533L	Other - Synonymous
28838	68-1.2	DPC 70-91	SIVmac239	9887	G	-	3.89417	Nef	NefE185-	Other - Non-synonymous
28838	68-1.2	DPC 70-91	SIVmac239	8677	G	A	3.16705	Env	EnvL606L	Other - Synonymous
28838	68-1.2	DPC 70-91	SIVmac239	9063	C	A	49.6527	Env, Rev, Tat	EnvT735N, RevN24K, TatP100T	MHC-II-Supertope
28838	68-1.2	DPC 70-91	SIVmac239	6640	C	T	2.4798	Tat, vpR	TatS28F, vpRI78I	Known MHC-Ia
28838	68-1.2	DPC 70-91	SIVmac239	7878	A	G	3.7298	Env	EnvK340R	Other - Non-synonymous
28838	68-1.2	DPC 70-91	SIVmac239	8497	G	A	98.892	Env	EnvA546A	Other - Synonymous
28838	68-1.2	DPC 70-91	SIVmac239	4046	A	G	4.22886	Pol	PolE521E	Known MHC-Ia
28838	68-1.2	DPC 70-91	SIVmac239	9885	G	-	3.89725	Nef	NefE185-	Other - Non-synonymous
28838	68-1.2	DPC 70-91	SIVmac239	2076	C	T	99.2923	Gag	GagP256P	Known MHC-Ia
28838	68-1.2	DPC 70-91	SIVmac239	6633	G	A	1.37718	Tat, vpR	TatD26N, vpRG76E	Other - Non-synonymous
28838	68-1.2	DPC 70-91	SIVmac239	9893	G	-	3.77185	Nef	NefQ187-	Other - Non-synonymous
28838	68-1.2	DPC 70-91	SIVmac239	8681	G	A	4.13146	Env	EnvA608T	Other - Non-synonymous
28838	68-1.2	DPC 70-91	SIVmac239	9894	G	A	12.4881	Nef	NefE188K	Other - Non-synonymous
28838	68-1.2	DPC 70-91	SIVmac239	9892	A	-	3.80452	Nef	NefQ187-	Other - Non-synonymous
28838	68-1.2	DPC 70-91	SIVmac239	8875	G	A	1.17151	Env	EnvL672L	Other - Synonymous
28838	68-1.2	DPC 70-91	SIVmac239	3201	G	A	1.94847	Pol	PolV240I	Other - Non-synonymous
28838	68-1.2	DPC 70-91	SIVmac239	3202	T	C	1.97763	Pol	PolV240A	Other - Non-synonymous
28838	68-1.2	DPC 70-91	SIVmac239	5205	G	A	1.52318	Pol	PolV908I	Other - Non-synonymous
28838	68-1.2	DPC 70-91	SIVmac239	7206	G	A	4.17668	Env	EnvS116N	Other - Non-synonymous
28838	68-1.2	DPC 70-91	SIVmac239	2607	T	G	1.36585	Gag, Pol	GagG433G, PolF42V	Other - Non-synonymous
28838	68-1.2	DPC 70-91	SIVmac239	8139	G	A	46.0792	Env	EnvR427K	Other - Non-synonymous
28838	68-1.2	DPC 70-91	SIVmac239	9382	G	A	4.06151	Env, Nef	EnvA841A, NefR17Q	MHC-E-Supertope
28838	68-1.2	DPC 70-91	SIVmac239	2379	G	A	1.61807	Gag	GagP357P	Other - Synonymous
28838	68-1.2	DPC 70-91	SIVmac239	9891	C	-	3.38045	Nef	NefQ187-	Other - Non-synonymous
28838	68-1.2	DPC 70-91	SIVmac239	7575	C	T	2.9755	Env	EnvA239V	Known MHC-Ia
28838	68-1.2	DPC 70-91	SIVmac239	9901	A	G	1.87635	Nef	NefE190G	Other - Non-synonymous
28838	68-1.2	DPC 70-91	SIVmac239	8121	C	T	12.2085	Env	EnvP421L	Other - Non-synonymous
28838	68-1.2	DPC 70-91	SIVmac239	8132	C	A	1.50252	Env	EnvH425N	Other - Non-synonymous
28838	68-1.2	DPC 70-91	SIVmac239	8132	C	T	1.81946	Env	EnvH425Y	Other - Non-synonymous
28838	68-1.2	DPC 70-91	SIVmac239	9900	G	A	6.62932	Nef	NefE190K	Other - Non-synonymous
28838	68-1.2	DPC 70-91	SIVmac239	6604	A	G	3.07153	Tat, vpR	TatN16S, vpRQ66Q	Known MHC-Ia
28838	68-1.2	DPC 70-91	SIVmac239	6797	A	G	1.09995	Rev, Tat	RevE5G, TatR80R	Other - Non-synonymous
28838	68-1.2	DPC 70-91	SIVmac239	8133	A	G	6.14564	Env	EnvH425R	Other - Non-synonymous
28838	68-1.2	DPC 70-91	SIVmac239	7335	G	A	1.0512	Env	EnvG159D	Other - Non-synonymous
28838	68-1.2	DPC 70-91	SIVmac239	9110	A	G	99.6135	Env, Rev, Tat	EnvR751G, RevK40R, TatK115K	Suboptimal NT
28838	68-1.2	DPC 70-91	SIVmac239	1669	A	G	1.32063	Gag	GagT121A	Other - Non-synonymous
28838	68-1.2	DPC 70-91	SIVmac239	7268	A	G	1.20448	Env	EnvT137A	Other - Non-synonymous
28838	68-1.2	DPC 70-91	SIVmac239	7058	G	A	99.4647	Env	EnvV67M	Other - Non-synonymous
28838	68-1.2	DPC 70-91	SIVmac239	8635	G	A	7.60456	Env	EnvR592R	Other - Synonymous
28838	68-1.2	DPC 70-91	SIVmac239	3476	A	C	1.06362	Pol	PolE331D	Known MHC-Ia
28838	68-1.2	DPC 70-91	SIVmac239	7322	G	A	1.35655	Env	EnvD155N	Other - Non-synonymous
28838	68-1.2	DPC 70-91	SIVmac239	3721	C	T	25.5035	Pol	PolS413L	Suboptimal NT
28838	68-1.2	DPC 70-91	SIVmac239	9916	T	C	2.27397	Nef	NefM195T	Known MHC-Ia
28838	68-1.2	DPC 70-91	SIVmac239	1391	A	G	3.37508	Gag	GagK28R	Other - Non-synonymous
28838	68-1.2	DPC 70-91	SIVmac239	7305	G	A	1.50418	Env	EnvS149N	Other - Non-synonymous
28838	68-1.2	DPC 70-91	SIVmac239	6667	A	G	3.00242	Tat, vpR	TatE37G, vpRG87G	MHC-II-Supertope
28838	68-1.2	DPC 70-91	SIVmac239	9082	G	A	1.9912	Env, Rev, Tat	EnvP741P, RevG31S, TatR106Q	MHC-II-Supertope
28838	68-1.2	DPC 70-91	SIVmac239	7427	G	A	1.2069	Env	EnvA190T	Other - Non-synonymous
28838	68-1.2	DPC 70-91	SIVmac239	2418	G	A	16.0072	Gag	GagE370E	Other - Synonymous
28838	68-1.2	DPC 70-91	SIVmac239	9886	A	-	3.90764	Nef	NefE185-	Other - Non-synonymous
28838	68-1.2	DPC 70-91	SIVmac239	6330	G	A	1.49758	vpX	vpXR88K	Other - Non-synonymous
28838	68-1.2	DPC 70-91	SIVmac239	6767	A	G	1.13143	Tat	TatK70K	MHC-II-Supertope
28838	68-1.2	DPC 70-91	SIVmac239	4436	A	G	1.77017	Pol	PolG651G	Other - Synonymous
28838	68-1.2	DPC 70-91	SIVmac239	5535	T	G	1.40806	Pol	PolL1018V	Other - Non-synonymous
28838	68-1.2	DPC 70-91	SIVmac239	6719	C	T	2.37053	Tat	TatC54C	Other - Synonymous
29523	68-1	DPC 70-91	SIVmac239	9609	g	G	99.0997	Nef	NefE93E	Other - Synonymous
29523	68-1	DPC 70-91	SIVmac239	9646	A	G	3.60934	Nef	NefK105R	Other - Non-synonymous
29523	68-1	DPC 70-91	SIVmac239	8117	A	G	2.57161	Env	EnvK420E	Other - Non-synonymous
29523	68-1	DPC 70-91	SIVmac239	7277	G	A	2.68456	Env	EnvA140T	Other - Non-synonymous
29523	68-1	DPC 70-91	SIVmac239	9263	C	T	21.7468	Env, Rev	EnvL802F, RevT91I	Other - Non-synonymous
29523	68-1	DPC 70-91	SIVmac239	6487	G	A	9.07801	vpR	vpRL27L	Other - Synonymous
29523	68-1	DPC 70-91	SIVmac239	6661	T	C	24.4959	Tat, vpR	TatL35P, vpRP85P	Known MHC-Ia
29523	68-1	DPC 70-91	SIVmac239	6661	T	A	6.43501	Tat, vpR	TatL35Q, vpRP85P	Known MHC-Ia
29523	68-1	DPC 70-91	SIVmac239	6661	T	G	53.5393	Tat, vpR	TatL35R, vpRP85P	Known MHC-Ia
29523	68-1	DPC 70-91	SIVmac239	9557	A	G	1.18409	Nef	NefE75E	MHC-II-Supertope
29523	68-1	DPC 70-91	SIVmac239	3322	G	A	1.08855	Pol	PolR280K	MHC-E-Supertope
29523	68-1	DPC 70-91	SIVmac239	6639	T	C	29.1246	Tat, vpR	TatS28P, vpRI78T	Known MHC-Ia
29523	68-1	DPC 70-91	SIVmac239	3368	T	C	1.04439	Pol	PolF295F	Other - Synonymous
29523	68-1	DPC 70-91	SIVmac239	7402	A	G	2.21631	Env	EnvK181K	Other - Synonymous
29523	68-1	DPC 70-91	SIVmac239	6851	C	T	27.6205	Rev, Tat	RevT23I, TatN98N	MHC-II-Supertope
29523	68-1	DPC 70-91	SIVmac239	5097	G	A	3.27212	Pol	PolA872T	Other - Non-synonymous
29523	68-1	DPC 70-91	SIVmac239	9139	C	A	2.04846	Env, Rev, Tat	EnvS760R, RevL50I, TatA125D	MHC-E-Supertope
29523	68-1	DPC 70-91	SIVmac239	4944	G	A	2.25147	Pol	PolA821T	Other - Non-synonymous
29523	68-1	DPC 70-91	SIVmac239	1704	A	G	2.37931	Gag	GagG132G	Other - Synonymous
29523	68-1	DPC 70-91	SIVmac239	9466	G	A	9.99588	Env, Nef	EnvR869R, NefG45E	MHC-II-Supertope
29523	68-1	DPC 70-91	SIVmac239	4268	A	G	1.70582	Pol	PolK595K	Known MHC-Ia
29523	68-1	DPC 70-91	SIVmac239	8392	T	C	2.17938	Env	EnvD511D	Other - Synonymous
29523	68-1	DPC 70-91	SIVmac239	8336	G	A	1.10302	Env	EnvE493K	Other - Non-synonymous
29523	68-1	DPC 70-91	SIVmac239	8458	G	A	1.93363	Env	EnvL533L	Other - Synonymous
29523	68-1	DPC 70-91	SIVmac239	7878	A	G	1.1674	Env	EnvK340R	Other - Non-synonymous
29523	68-1	DPC 70-91	SIVmac239	2032	T	A	2.61307	Gag	GagS242T	Other - Non-synonymous
29523	68-1	DPC 70-91	SIVmac239	1590	G	A	2.37822	Gag	GagV94V	Other - Synonymous
29523	68-1	DPC 70-91	SIVmac239	9659	A	G	1.91169	Nef	NefR109R	Other - Synonymous
29523	68-1	DPC 70-91	SIVmac239	9490	T	G	2.69222	Env, Nef	EnvT877T, NefL53R	Other - Non-synonymous
29523	68-1	DPC 70-91	SIVmac239	6643	C	T	12.4015	Tat, vpR	TatT29I, vpRH79H	Known MHC-Ia
29523	68-1	DPC 70-91	SIVmac239	8838	T	C	2.52008	Env	EnvI660T	Other - Non-synonymous
29523	68-1	DPC 70-91	SIVmac239	8875	G	A	1.96517	Env	EnvL672L	Other - Synonymous
29523	68-1	DPC 70-91	SIVmac239	5153	G	A	1.79511	Pol	PolS890S	Other - Synonymous
29523	68-1	DPC 70-91	SIVmac239	9472	A	G	75.4186	Env, Nef	EnvR871R, NefD47G	MHC-II-Supertope
29523	68-1	DPC 70-91	SIVmac239	8469	C	T	7.33689	Env	EnvA537V	Other - Non-synonymous
29523	68-1	DPC 70-91	SIVmac239	6977	A	G	20.1329	Env	EnvI40V	Other - Non-synonymous
29523	68-1	DPC 70-91	SIVmac239	7485	A	G	8.93032	Env	EnvN209S	Other - Non-synonymous
29523	68-1	DPC 70-91	SIVmac239	8188	A	G	5.05646	Env	EnvK443K	Other - Synonymous
29523	68-1	DPC 70-91	SIVmac239	9487	C	T	10.5382	Env, Nef	EnvL876L, NefS52L	Known MHC-Ia
29523	68-1	DPC 70-91	SIVmac239	8861	G	A	1.17592	Env	EnvE668K	Other - Non-synonymous
29523	68-1	DPC 70-91	SIVmac239	7284	T	C	2.6771	Env	EnvV142A	Other - Non-synonymous
29523	68-1	DPC 70-91	SIVmac239	8266	C	T	1.0007	Env	EnvN469N	Other - Synonymous
29523	68-1	DPC 70-91	SIVmac239	8140	G	A	1.06041	Env	EnvR427R	Other - Synonymous
29523	68-1	DPC 70-91	SIVmac239	7257	C	T	2.70575	Env	EnvT133I	Other - Non-synonymous
29523	68-1	DPC 70-91	SIVmac239	8620	G	A	1.41993	Env	EnvK587K	Other - Synonymous
29523	68-1	DPC 70-91	SIVmac239	9065	C	T	40.0175	Env, Rev, Tat	EnvH736Y, RevP25L, TatP100P	MHC-II-Supertope
29523	68-1	DPC 70-91	SIVmac239	1497	C	T	4.13465	Gag	GagV63V	Other - Synonymous
29523	68-1	DPC 70-91	SIVmac239	9110	A	G	99.625	Env, Rev, Tat	EnvR751G, RevK40R, TatK115K	Suboptimal NT
29523	68-1	DPC 70-91	SIVmac239	5794	T	C	2.61403	Vif	VifL67L	Known MHC-Ia
29523	68-1	DPC 70-91	SIVmac239	3824	G	A	1.0434	Pol	PolW447*	MHC-E-Supertope
29523	68-1	DPC 70-91	SIVmac239	7058	G	A	48.0587	Env	EnvV67M	Other - Non-synonymous
29523	68-1	DPC 70-91	SIVmac239	1965	A	G	8.91139	Gag	GagP219P	MHC-II-Supertope
29523	68-1	DPC 70-91	SIVmac239	2040	T	G	45.889	Gag	GagD244E	Other - Non-synonymous
29523	68-1	DPC 70-91	SIVmac239	2040	T	A	48.9639	Gag	GagD244E	Other - Non-synonymous
29523	68-1	DPC 70-91	SIVmac239	7233	A	G	5.11719	Env	EnvK125R	Other - Non-synonymous
29523	68-1	DPC 70-91	SIVmac239	3721	C	T	1.62552	Pol	PolS413L	Suboptimal NT
29523	68-1	DPC 70-91	SIVmac239	5915	T	C	70.0622	Vif	VifI107T	Known MHC-Ia
29523	68-1	DPC 70-91	SIVmac239	10103	T	C	5.1395	Nef	NefA257A	Other - Synonymous
29523	68-1	DPC 70-91	SIVmac239	9469	T	C	1.84575	Env, Nef	EnvI870I, NefL46S	MHC-II-Supertope
29523	68-1	DPC 70-91	SIVmac239	7977	C	T	1.28492	Env	EnvT373I	Other - Non-synonymous
29523	68-1	DPC 70-91	SIVmac239	8363	A	G	11.8245	Env	EnvI502V	Known MHC-Ia
29523	68-1	DPC 70-91	SIVmac239	8641	T	G	1.31648	Env	EnvT594T	Other - Synonymous
29324	Unvac.	DPC 70-91	SIVmac239	9490	T	C	1.02336	Env, Nef	EnvT877T, NefL53P	Other - Non-synonymous
29324	Unvac.	DPC 70-91	SIVmac239	9609	g	G	99.5073	Nef	NefE93E	Other - Synonymous
29324	Unvac.	DPC 70-91	SIVmac239	9472	A	G	3.14002	Env, Nef	EnvR871R, NefD47G	MHC-II-Supertope
29324	Unvac.	DPC 70-91	SIVmac239	2607	T	G	2.14838	Gag, Pol	GagG433G, PolF42V	Other - Non-synonymous
29324	Unvac.	DPC 70-91	SIVmac239	2379	G	A	1.22886	Gag	GagP357P	Other - Synonymous
29324	Unvac.	DPC 70-91	SIVmac239	9085	A	C	1.15262	Env, Rev, Tat	EnvA742A, RevT32P, TatH107P	MHC-II-Supertope
29324	Unvac.	DPC 70-91	SIVmac239	9475	A	G	3.20779	Env, Nef	EnvQ872Q, NefK48R	MHC-II-Supertope
29324	Unvac.	DPC 70-91	SIVmac239	2627	G	T	1.16667	Gag, Pol	GagW440L, PolM48I	Other - Non-synonymous
29324	Unvac.	DPC 70-91	SIVmac239	10148	G	T	1.34066			Non-coding
29324	Unvac.	DPC 70-91	SIVmac239	2620	G	T	1.26023	Gag, Pol	GagG438C, PolW46L	Other - Non-synonymous
29324	Unvac.	DPC 70-91	SIVmac239	9487	C	T	1.16688	Env, Nef	EnvL876L, NefS52L	Known MHC-Ia
29324	Unvac.	DPC 70-91	SIVmac239	9478	G	A	2.64891	Env, Nef	EnvG873G, NefG49D	MHC-II-Supertope
29324	Unvac.	DPC 70-91	SIVmac239	2658	T	C	1.1381	Gag, Pol	GagA450A, PolS59P	Known MHC-Ia
29324	Unvac.	DPC 70-91	SIVmac239	8623	C	T	1.60879	Env	EnvN588N	Other - Synonymous
29324	Unvac.	DPC 70-91	SIVmac239	9466	G	A	2.32438	Env, Nef	EnvR869R, NefG45E	MHC-II-Supertope
29324	Unvac.	DPC 70-91	SIVmac239	9110	A	G	98.2199	Env, Rev, Tat	EnvR751G, RevK40R, TatK115K	Suboptimal NT
29324	Unvac.	DPC 70-91	SIVmac239	9040	C	A	1.01226	Env	EnvS727S	Known MHC-Ia
29324	Unvac.	DPC 70-91	SIVmac239	2426	C	A	1.00761			Other - Non-synonymous
29324	Unvac.	DPC 70-91	SIVmac239	8458	G	A	1.2149	Env	EnvL533L	Other - Synonymous
29324	Unvac.	DPC 70-91	SIVmac239	10118	T	G	1.13382	Nef	NefT262T	Other - Synonymous
29324	Unvac.	DPC 70-91	SIVmac239	10138	T	G	1.0031			Non-coding
29324	Unvac.	DPC 70-91	SIVmac239	2644	A	C	1.32046	Gag, Pol	GagN446H, PolQ54P	Known MHC-Ia
28833	68-1.2	DPC 70-91	SIVmac239	9609	g	G	98.9603	Nef	NefE93E	Other - Synonymous
28833	68-1.2	DPC 70-91	SIVmac239	7206	G	A	7.56098	Env	EnvS116N	Other - Non-synonymous
28833	68-1.2	DPC 70-91	SIVmac239	6625	C	T	3.4851	Tat, vpR	TatS23L, vpRF73F	Other - Non-synonymous
28833	68-1.2	DPC 70-91	SIVmac239	6627	G	A	12.597	Tat, vpR	TatE24K, vpRR74K	Other - Non-synonymous
28833	68-1.2	DPC 70-91	SIVmac239	9437	G	A	12.7959	Env, Nef	EnvG860R, NefV35V	Other - Non-synonymous
28833	68-1.2	DPC 70-91	SIVmac239	9642	C	T	2.77661	Nef	NefP104S	Other - Non-synonymous
28833	68-1.2	DPC 70-91	SIVmac239	8803	A	G	13.4889	Env	EnvE648E	Other - Synonymous
28833	68-1.2	DPC 70-91	SIVmac239	8524	A	G	45.4406	Env	EnvR555R	Other - Synonymous
28833	68-1.2	DPC 70-91	SIVmac239	8536	T	C	8.59584	Env	EnvA559A	Other - Synonymous
28833	68-1.2	DPC 70-91	SIVmac239	6977	A	G	3.72671	Env	EnvI40V	Other - Non-synonymous
28833	68-1.2	DPC 70-91	SIVmac239	4945	C	T	26.0636	Pol	PolA821V	Suboptimal NT
28833	68-1.2	DPC 70-91	SIVmac239	7402	A	G	3.32248	Env	EnvK181K	Other - Synonymous
28833	68-1.2	DPC 70-91	SIVmac239	8121	C	T	1.66721	Env	EnvP421L	Other - Non-synonymous
28833	68-1.2	DPC 70-91	SIVmac239	6659	C	T	2.68686	Tat, vpR	TatN34N, vpRP85S	Known MHC-Ia
28833	68-1.2	DPC 70-91	SIVmac239	6637	C	T	24.5803	Tat, vpR	TatA27V, vpRC77C	Other - Non-synonymous
28833	68-1.2	DPC 70-91	SIVmac239	7294	C	T	4.00802	Env	EnvV145V	Other - Synonymous
28833	68-1.2	DPC 70-91	SIVmac239	4944	G	A	24.2857	Pol	PolA821T	Other - Non-synonymous
28833	68-1.2	DPC 70-91	SIVmac239	6797	A	G	3.38462	Rev, Tat	RevE5G, TatR80R	Other - Non-synonymous
28833	68-1.2	DPC 70-91	SIVmac239	9781	A	G	2.67156	Nef	NefE150G	Other - Non-synonymous
28833	68-1.2	DPC 70-91	SIVmac239	8390	G	A	20.244	Env	EnvD511N	Other - Non-synonymous
28833	68-1.2	DPC 70-91	SIVmac239	9110	A	G	99.4753	Env, Rev, Tat	EnvR751G, RevK40R, TatK115K	Suboptimal NT
28833	68-1.2	DPC 70-91	SIVmac239	7058	G	A	90.2381	Env	EnvV67M	Other - Non-synonymous
28833	68-1.2	DPC 70-91	SIVmac239	7058	G	T	3.39286	Env	EnvV67L	Other - Non-synonymous
28833	68-1.2	DPC 70-91	SIVmac239	8391	A	G	4.75328	Env	EnvD511G	Other - Non-synonymous
28833	68-1.2	DPC 70-91	SIVmac239	8124	A	G	1.90658	Env	EnvK422R	Other - Non-synonymous
28833	68-1.2	DPC 70-91	SIVmac239	3721	C	T	86.0605	Pol	PolS413L	Suboptimal NT
28833	68-1.2	DPC 70-91	SIVmac239	6631	C	T	3.1688	Tat, vpR	TatA25V, vpRG75G	Other - Non-synonymous
28833	68-1.2	DPC 70-91	SIVmac239	8677	G	A	2.44091	Env	EnvL606L	Other - Synonymous
28833	68-1.2	DPC 70-91	SIVmac239	3158	T	G	5.2313	Pol	PolD225E	Other - Non-synonymous
[truncated: 2,048 more rows]
